# Supplementary material for: The connecting cilium inner scaffold provides a structural foundation that protects against retinal degeneration
Source: PLoS Biol. 2022 Jun 16;20(6):e3001649. doi: 10.1371/journal.pbio.3001649 (PMC9202906; doi:10.1371/journal.pbio.3001649)
Supplement: S1 Data — (XLSX) [file pbio.3001649.s001.xlsx]

## Sheet: Figure 1H
Figure 1J
							Expansion Factor:	4.204
CENTRIN
n=1
Label	tubulin_peak1	tubulin_peak2	Centrin_peak1	Centrin_peak2	Centrin - tubulin_peak1	Centrin - tubulin_peak2		Average 4 measurements	Shift With Expansion Factor correction (nm)
1	0.352343	0.705533	0.31677	0.741106	0.0355731	0.0355731		0.0398664	9.48297
1 bis	0.410054	0.804337	0.35538	0.837983	0.0546739	0.0336455
2	0.559356	0.948207	0.485757	0.977647	0.0735995	0.0294398		0.0548053	13.0365
2 bis	0.528514	0.907815	0.441947	0.93743	0.086567	0.029615
3	0.601939	0.976508	0.578282	1.04748	0.023657	0.0709709		0.0589818	14.0299
3 bis	0.486166	0.877732	0.443057	0.975924	0.0431083	0.0981911
4	0.527463	0.877849	0.517416	0.940642	0.0100469	0.0627932		0.0387128	9.20855
4bis	0.460523	0.873731	0.378512	0.873731	0.0820109	0
5	0.495745	0.844204	0.414318	0.875338	0.0814267	0.0311338		0.0425826	10.1291
s5 bis	0.529975	0.955713	0.484764	0.943154	0.0452111	0.0125586
6	0.553077	0.846232	0.479492	0.917444	0.0735854	0.0712117		0.088845	21.1334
s6 bis	0.566754	0.882629	0.512159	1.03862	0.0545956	0.155987
s7	0.526061	0.917832	0.461691	0.986642	0.0643704	0.0688097		0.0725189	17.25
7 bis	0.423022	0.839093	0.309819	0.882785	0.113203	0.0436924
8	0.525711	0.903054	0.453279	0.95913	0.0724313	0.0560758		0.0673494	16.0203
8 bis	0.452111	0.831674	0.357483	0.877937	0.0946279	0.0462625
9	0.489962	0.848497	0.382717	0.871628	0.107245	0.0231313		0.0642243	15.277
9 bis	0.455032	0.837924	0.417297	0.926711	0.0377343	0.0887867
10	0.519928	0.950689	0.507369	1.04614	0.0125586	0.0954457		0.0574923	13.6756
10 bis	0.424774	0.833777	0.380615	0.911582	0.0441597	0.0778052
11	0.519402	0.905537	0.482953	0.987548	0.0364493	0.0820109		0.0490371	11.6644
11 bis	0.423197	0.800394	0.388442	0.843328	0.0347553	0.042933
12	0.455616	0.923761	0.375883	0.985269	0.0797328	0.0615081		0.0653634	15.5479
12 bis	0.53237	1.00463	0.45141	1.04389	0.0809594	0.0392531
n=2
Label	tubulin_peak1	tubulin_peak2	Centrin_peak1	Centrin_peak2	Centrin - tubulin_peak1	Centrin - tubulin_peak2		Average 4 measurements	Shift With Expansion Factor correction (nm)
3	0.597499	1.16868	0.479857	1.26775	0.117642	0.0990673		0.108209	25.7395
3bis	0.461457	1.04704	0.385521	1.18723	0.075936	0.14019
4	0.480441	1.08854	0.296501	1.18738	0.18394	0.0988336		0.133779	31.8218
4bis	0.627699	1.24436	0.492065	1.36106	0.135633	0.116708
5	0.504682	1.18741	0.400942	1.19021	0.10374	0.00280379		0.0605151	14.3947
5bis	0.385521	1.01988	0.282716	1.05259	0.102806	0.0327109
6	0.510523	1.15674	0.403045	1.2669	0.107479	0.110166		0.132333	31.4779
6bis	0.558889	1.12718	0.41648	1.29646	0.142409	0.169279
7	0.338207	0.728109	0.322436	0.696567	0.0157713	0.0315426		0.0214665	5.10621
7bis	0.271617	0.659767	0.240075	0.666776	0.0315426	0.00700948
8	0.635935	1.29018	0.559356	1.43335	0.0765785	0.143169		0.10504	24.9857
8bis	0.560057	1.19561	0.420043	1.25601	0.140014	0.0603983
9	0.463677	1.02671	0.299305	1.15429	0.164372	0.127572		0.162795	38.7239
9 bis	0.525711	1.12006	0.417648	1.37123	0.108063	0.251173
10	0.418933	0.977939	0.331548	1.08845	0.0873848	0.110516		0.0908311	21.6059
10 bis	0.45141	1.09768	0.414961	1.22666	0.0364493	0.128974
11	0.554917	1.16094	0.461457	1.26609	0.0934597	0.105142		0.0931092	22.1478
11bis	0.53272	1.20423	0.423372	1.26872	0.109348	0.0644872
2021-01-12	0.529508	1.20069	0.38926	1.33522	0.140248	0.134524		0.115043	27.3651
12-1bis	0.523958	1.15405	0.435288	1.25078	0.0886699	0.0967308
2021-02-12	0.483187	1.0499	0.395802	1.16299	0.0873848	0.113086		0.109143	25.9618
12-2bis	0.513386	1.116	0.422788	1.2615	0.0905975	0.145505
n=3
Label	tubulin_peak1	tubulin_peak2	Centrin_peak1	Centrin_peak2	Centrin - tubulin_peak1	Centrin - tubulin_peak2		Average 4 measurements	Shift With Expansion Factor correction (nm)
3	0.578165	1.12055	0.386397	1.26366	0.191768	0.14311		0.115678	27.5162
3bis	0.423606	1.17493	0.429915	1.29646	0.0063085	0.121527
4	0.597499	1.26775	0.532486	1.29871	0.0650129	0.0309585		0.0798058	18.9833
4bis	0.559356	1.11994	0.441597	1.22543	0.117759	0.105493
5	0.441597	0.99482	0.336104	1.08069	0.105493	0.0858661		0.0846394	20.1331
5bis	0.417064	1.12239	0.296851	1.14938	0.120213	0.0269865
POC5
n=1
Label	tubulin_peak1	tubulin_peak2	POC5_peak1	POC5_peak2	POC5 - tubulin_peak1	POC5 - tubulin_peak2		Average 4 measurements	Shift With Expansion Factor correction (nm)
1	0.807492	1.39892	0.706555	1.43677	0.100936	0.0378512		0.0561634	13.3595
1bis	0.45509	0.983167	0.432193	1.04614	0.0228976	0.0629685
s2	0.698377	1.18925	0.5982	1.18925	0.100177	0		0.0538707	12.8142
s2 bis	0.494168	1.05011	0.455733	1.12698	0.0384353	0.0768706
s3	0.693938	1.22885	0.597558	1.27061	0.0963803	0.0417648		0.0844204	20.081
s3 bis	0.6902	1.23484	0.552814	1.29699	0.137386	0.0621507
4	0.657956	1.11591	0.549543	1.15703	0.108413	0.0411223		0.0729862	17.3611
4bis	0.560349	1.14392	0.50772	1.2337	0.0526295	0.0897797
5	0.626159	1.16223	0.448944	1.18291	0.177215	0.0206751		0.0812235	19.3205
5bis	0.439222	0.951207	0.399533	1.03852	0.0396888	0.0873153
6	0.418466	0.86532	0.367997	0.926302	0.0504682	0.0609824		0.0551996	13.1303
6 bis	0.382717	0.894146	0.29615	0.916927	0.086567	0.0227808
7 low pix	0.650213	1.18206	0.606023	1.30516	0.0441892	0.123098		0.0822136	19.556
7 low pix bis	0.510346	1.00402	0.412893	1.06814	0.097453	0.0641138
8 low pix	0.823221	1.42525	0.773212	1.50603	0.0500088	0.0807834		0.0766406	18.2304
8 low pix bis	0.706337	1.28736	0.598922	1.35571	0.107415	0.0683552
9	0.620429	1.07351	0.522467	1.14426	0.0979625	0.0707507		0.107822	25.6476
9 bis	0.554328	1.04633	0.411105	1.16568	0.143224	0.119353
10	0.665024	1.26098	0.517241	1.27061	0.147783	0.00963803		0.0756293	17.9898
10 bis	0.634007	1.28852	0.533071	1.33268	0.100936	0.0441597
11	0.585992	1.11673	0.426643	1.11673	0.159349	0		0.0819086	19.4835
11 bis	0.557604	1.12149	0.424482	1.15665	0.133122	0.0351642
12	0.735177	1.14681	0.63354	1.15358	0.101637	0.00677583		0.0572879	13.627
12 bis	0.780155	1.19035	0.705854	1.23679	0.0743004	0.0464378
13	0.497206	0.908954	0.423956	0.93115	0.073249	0.0221967		0.0510524	12.1438
13 bis	0.492766	0.913393	0.419517	0.948908	0.073249	0.0355147
14	0.524951	0.943154	0.452111	1.01348	0.0728401	0.0703284		0.0652319	15.5166
14 bis	0.566716	1.00954	0.48821	1.04879	0.0785061	0.0392531
n =2
Label	tubulin_peak1	tubulin_peak2	POC5_peak1	POC5_peak2	POC5 - tubulin_peak1	POC5 - tubulin_peak2		Average 4 measurements	Shift With Expansion Factor correction (nm)
2	0.655386	1.22885	0.566015	1.36588	0.0893708	0.137035		0.131077	31.1792
2 bis	0.533246	1.14246	0.375357	1.28247	0.157888	0.140014
3	0.529508	1.09479	0.423606	1.16921	0.105902	0.0744173		0.115875	27.5631
3bis	0.529916	1.14535	0.350474	1.24909	0.179443	0.10374
4	0.49154	1.08165	0.410054	1.20519	0.0814852	0.123542		0.0986876	23.4747
4bis	0.670807	1.38396	0.521739	1.42462	0.149068	0.040655
5	0.491715	1.0815	0.384236	1.19167	0.107479	0.110166		0.119015	28.31
5bis	0.700013	1.26755	0.53973	1.36568	0.160283	0.0981327
6	0.419167	1.00627	0.319749	1.1245	0.0994177	0.118226		0.143563	34.1491
6bis	0.53973	1.10998	0.298779	1.22564	0.240951	0.115656
7	0.587044	1.15802	0.455616	1.30113	0.131428	0.14311		0.139459	33.173
7 bis	0.56952	1.21059	0.493584	1.41796	0.075936	0.207364
8	0.680971	1.28571	0.626764	1.36025	0.0542066	0.0745341		0.0808134	19.223
8 bis	0.575653	1.11845	0.428454	1.16576	0.147199	0.047314
9	0.528339	1.15525	0.349598	1.26039	0.178742	0.105142		0.137473	32.7006
9 bis	0.45141	1.15674	0.298253	1.26959	0.153157	0.112853
10	0.38114	1.03959	0.202399	1.08691	0.178742	0.047314		0.120767	28.7268
10 bis	0.349539	0.983079	0.272435	1.16299	0.0771042	0.17991
n=3
Label	tubulin_peak1	tubulin_peak2	POC5_peak1	POC5_peak2	POC5 - tubulin_peak1	POC5 - tubulin_peak2		Average 4 measurements	Shift With Expansion Factor correction (nm)
1	0.626822	1.16349	0.45509	1.21214	0.171732	0.0486574		0.119701	28.4732
1bis	0.611694	1.22502	0.497205	1.36895	0.114488	0.143928
2	0.335637	0.739792	0.295917	0.7954	0.0397204	0.0556085		0.0585875	13.9361
2bis	0.322202	0.736813	0.186452	0.733542	0.13575	0.00327109
3	0.523082	1.09216	0.452111	1.20256	0.0709709	0.110399		0.0633335	15.0651
3bis	0.444634	1.01906	0.380381	1.01135	0.0642535	0.00771042
4	0.449599	1.04362	0.376759	1.11646	0.0728401	0.0728401		0.0657576	15.6417
4bis	0.486166	1.01424	0.383185	0.999873	0.102981	0.0143694
5	0.557954	1.29395	0.468233	1.47339	0.0897213	0.179443		0.124944	29.7202
5bis	0.456317	1.06842	0.311571	1.15429	0.144746	0.0858661
6	0.539379	1.25697	0.387974	1.37368	0.151405	0.116708		0.128098	30.4705
6bis	0.447847	1.04777	0.280204	1.12441	0.167643	0.0766369
7	0.394108	0.971601	0.243755	1.09234	0.150353	0.120738		0.123454	29.3659
7bis	0.447847	1.09327	0.325707	1.19386	0.12214	0.100586
CEP290
N=1
	distance peak to peak tubulin / CEP290	average n=3	Shift With Expansion Factor correction (nm)
1	0.106	0.162333	38.614
1bis	0.139
1ter	0.242
3	0.154	0.173	41.1513
3bis	0.17
3ter	0.195
4	0.173	0.173667	41.3099
4bis	0.138
4ter	0.21
5	0.14	0.198	47.098
5BIS	0.21
5TER	0.244
6	0.175	0.180333	42.8957
6bis	0.171
6ter	0.195
8	0.118	0.146667	34.8874
8bis	0.144
8ter	0.178
9	0.14	0.168333	40.0412
9bis	0.172
9ter	0.193
10	0.103	0.159333	37.9004
10bis	0.211
10ter	0.164
12	0.141	0.176667	42.0235
12bis	0.244
12ter	0.145
13	0.102	0.15	35.6803
13bis	0.172
13ter	0.176
N=2
	distance peak to peak	average n=3
1	0.21	0.210333	50.0317
1bis	0.21
1ter	0.211
2	0.076	0.149	35.4424
2bis	0.167
2ter	0.204
3	0.114	0.166667	39.6448
3bis	0.139
3ter	0.247
4	0.173	0.185	44.0057
4bis	0.173
4ter	0.209
5	0.137	0.186	44.2436
5bis	0.213
5ter	0.208
6	0.129	0.156333	37.1868
6bis	0.138
6ter	0.202
7	0.158	0.173	41.1513
7bis	0.156
7ter	0.205
8	0.152	0.170667	40.5963
8bis	0.177
8ter	0.183
9	0.129	0.138667	32.9845
9bis	0.113
9ter	0.174
10	0.14	0.146	34.7288
10bis	0.165
10ter	0.133
11	0.174	0.184667	43.9264
11bis	0.178
11ter	0.202
12	0.163	0.222	52.8069
12bis	0.247
12ter	0.256

## Sheet: Figure 1J
distance (x)	distance ajusted	Cep290	GT335
0	0	690.059	1991.93
0.01168	2.77831	638.8	1939.51
0.02336	5.55661	595.196	1894.37
0.03505	8.3373	572.767	1864.53
0.04673	11.1156	565.268	1844.2
0.05841	13.8939	566.215	1830.32
0.07009	16.6722	578.346	1826.71
0.08178	19.4529	607.214	1833.83
0.09346	22.2312	653.148	1849.77
0.10514	25.0095	714.078	1873.98
0.11682	27.7878	792.474	1905.02
0.12851	30.5685	889.752	1942.01
0.14019	33.3468	1008.11	1985.29
0.15187	36.1251	1148.61	2034.56
0.16355	38.9034	1308.3	2088.32
0.17524	41.6841	1485.86	2144.56
0.18692	44.4624	1677.26	2203.72
0.1986	47.2407	1876.88	2266.74
0.21028	50.019	2080.7	2331.78
0.22197	52.7997	2280.42	2397.92
0.23365	55.578	2466.78	2465.68
0.24533	58.3563	2633.1	2533.38
0.25701	61.1346	2771.98	2600.29
0.2687	63.9153	2878.36	2666.49
0.28038	66.6936	2950.42	2730.76
0.29206	69.4719	2984.41	2791.62
0.30374	72.2502	2978.95	2847.38
0.31543	75.0309	2935.96	2898.23
0.32711	77.8092	2858.11	2943.29
0.33879	80.5875	2746.47	2980.21
0.35047	83.3658	2610	3009.88
0.36216	86.1465	2455.14	3032.29
0.37384	88.9248	2286.97	3046.51
0.38552	91.7031	2111.92	3052.35
0.3972	94.4814	1936.16	3050.61
0.40889	97.2621	1766.6	3041.63
0.42057	100.04	1608.79	3026.44
0.43225	102.819	1465.34	3005.51
0.44393	105.597	1337.18	2979.84
0.45562	108.378	1225.69	2950.06
0.4673	111.156	1132.13	2917.14
0.47898	113.934	1055.17	2882.01
0.49066	116.713	993.702	2845.7
0.50235	119.493	947.081	2808.83
0.51403	122.272	914.691	2772.42
0.52571	125.05	895.907	2737.31
0.53739	127.828	890.143	2704.02
0.54908	130.609	897.132	2673.43
0.56076	133.387	916.856	2646.28
0.57244	136.166	950.144	2624.09
0.58412	138.944	997.748	2607.31
0.59581	141.725	1060.99	2596.56
0.60749	144.503	1140.02	2592.2
0.61917	147.281	1235.93	2595.07
0.63085	150.059	1350.79	2605.67
0.64254	152.84	1485.62	2623.86
0.65422	155.618	1639.34	2649.26
0.6659	158.397	1811.35	2681.31
0.67758	161.175	2000.24	2719.31
0.68927	163.956	2202.11	2761.93
0.70095	166.734	2408.96	2807.68
0.71263	169.512	2613.54	2854.46
0.72431	172.291	2808.03	2900.57
0.73599	175.069	2981.53	2944.03
0.74768	177.85	3120.77	2981.75
0.75936	180.628	3216.33	3011.46
0.77104	183.406	3265.45	3031.95
0.78272	186.185	3267.48	3041.04
0.79441	188.965	3216.94	3036.73
0.80609	191.744	3114.43	3018.14
0.81777	194.522	2971.91	2985.78
0.82945	197.3	2797.03	2938.96
0.84114	200.081	2594.84	2877.3
0.85282	202.859	2378.19	2803.07
0.8645	205.637	2159.51	2718.39
0.87618	208.416	1947.1	2624.11
0.88787	211.196	1744.62	2524.61
0.89955	213.975	1555.76	2422.7
0.91123	216.753	1387.3	2320.81
0.92291	219.531	1238.11	2222.32
0.9346	222.312	1110.06	2131.31
0.94628	225.09	1006.79	2051.49
0.95796	227.869	919.716	1979.49
0.96964	230.647	846.398	1915.89
0.98133	233.428	797.932	1869.67
0.99301	236.206	770.052	1840.24
1.00469	238.984	749.519	1816.63
1.01637	241.763	739.816	1801.01
1.02806	244.543	759.826	1809.94
1.03974	247.322	797.362	1833.13
1.05142	250.1	837.458	1858.15
1.0631	252.878	902.61	1896.47
1.07479	255.659	1001.29	1950.83
1.08647	258.437	1114.58	2011.84
1.09815	261.216	1242.25	2077.6
1.10983	263.994	1406.01	2150.8
1.12152	266.775	1602.47	2227.66
1.1332	269.553	1816.59	2305.66
1.14488	272.331	2049.09	2383.08
1.15656	275.109	2302.77	2458.19
1.16825	277.89	2570.34	2527.9
1.17993	280.668	2829.45	2588.74
1.19161	283.447	3069.07	2640.06
1.20329	286.225	3285.94	2682.62
1.21498	289.006	3464.03	2714.1
1.22666	291.784	3594.94	2733.62
1.23834	294.562	3680.57	2742.05
1.25002	297.341	3716.88	2739.06
1.26171	300.121	3697.55	2725.08
1.27339	302.9	3625.49	2701.15
1.28507	305.678	3509.17	2667.54
1.29675	308.456	3355.15	2624.22
1.30844	311.237	3165.74	2573.11
1.32012	314.015	2947.11	2515.64
1.3318	316.794	2712.11	2452.58
1.34348	319.572	2470.61	2385.84
1.35517	322.353	2229.12	2318.62
1.36685	325.131	1996.14	2252.24
1.37853	327.909	1779.15	2189.35
1.39021	330.687	1582	2131.96
1.4019	333.468	1405.68	2082.17
1.41358	336.246	1253.89	2042.28
1.42526	339.025	1126.52	2013.48
1.43694	341.803	1021.58	1996.53
1.44862	344.581	938.864	1992
1.46031	347.362	878.398	2000.92
1.47199	350.14	838.206	2022.36
1.48367	352.919	818.402	2055.98
1.49535	355.697	818.047	2101.03
1.50704	358.478	838.298	2156.12
1.51872	361.256	879.416	2218.93
1.5304	364.034	942.173	2287.26
1.54208	366.813	1029.54	2358.82
1.55377	369.593	1143.66	2429.9
1.56545	372.372	1288.23	2497.91
1.57713	375.15	1463.04	2560.43
1.58881	377.928	1668	2614.14
1.6005	380.709	1904.79	2657.15
1.61218	383.487	2169.57	2688.25
1.62386	386.265	2454.95	2707.3
1.63554	389.044	2746.97	2713.78
1.64723	391.824	3034.57	2708.27
1.65891	394.603	3305.82	2691.16
1.67059	397.381	3544.76	2664.15
1.68227	400.159	3739.66	2629.01
1.69396	402.94	3882.62	2587.23
1.70564	405.718	3971.31	2540.2
1.71732	408.497	4004.65	2489.61
1.729	411.275	3983.03	2436.89
1.74069	414.056	3899.16	2382.63
1.75237	416.834	3763.59	2328.44
1.76405	419.612	3581.86	2275.16
1.77573	422.391	3359.48	2222.85
1.78742	425.171	3105.51	2172.43
1.7991	427.95	2834.7	2124.2
1.81078	430.728	2558.23	2079.02
1.82246	433.506	2285.66	2036.9
1.83415	436.287	2029.28	1998.88
1.84583	439.065	1795.5	1965.46
1.85751	441.843	1588.38	1936.66
1.86919	444.622	1411.59	1912.78
1.88088	447.402	1263.58	1894.67
1.89256	450.181	1143.24	1882.01
1.90424	452.959	1048.94	1874.54
1.91592	455.737	978.173	1872.17
1.92761	458.518	931.263	1874.97
1.93929	461.296	906.563	1882.43
1.95097	464.075	899.927	1893.32
1.96265	466.853	914.134	1907.8
1.97434	469.634	948.784	1925.37
1.98602	472.412	998.582	1944.73
1.9977	475.19	1068.02	1966
2.00938	477.969	1161.88	1988.9
2.02107	480.749	1269.43	2012.57
2.03275	483.528	1383.73	2037.12
2.04443	486.306	1512.29	2062.91
2.05611	489.084	1651.03	2089.3
2.0678	491.865	1789.08	2115.76
2.07948	494.643	1917.45	2142.5
2.09116	497.422	2012.79	2170.62
2.10284	500.2	2103.56	2198.68
2.11453	502.98	2178.56	2226.2
2.12621	505.759	2208.86	2252.7
2.13789	508.537	2201.1	2276.76
2.14957	511.315	2181.8	2300.21
2.16126	514.096	2139.17	2320.71
2.17294	516.874	2065.65	2335.32
2.18462	519.653	1976.59	2344.84
2.1963	522.431	1879.38	2349.88
2.20798	525.209	1774.67	2348.62
2.21967	527.99	1665.21	2341.68
2.23135	530.768	1555.8	2328.4
2.24303	533.547	1452.01	2308.1
2.25471	536.325	1355.03	2284.09
2.2664	539.106	1266.56	2257.38
2.27808	541.884	1189.3	2227.88
2.28976	544.662	1123.05	2197.18
2.30144	547.441	1069.46	2166.91
2.31313	550.221	1031.78	2138.38
2.32481	553	1007.91	2113.61
2.33649	555.778	998.148	2093.15
2.34817	558.556	1005.6	2077.55
2.35986	561.337	1030.89	2067.96
2.37154	564.115	1074.15	2064.43
2.38322	566.893	1135.93	2067.64
2.3949	569.672	1219.25	2077.85
2.40659	572.452	1324.74	2094.65
2.41827	575.231	1452.38	2117.83
2.42995	578.009	1601.28	2146.53
2.44163	580.787	1771.7	2181.09
2.45332	583.568	1959.38	2219.93
2.465	586.346	2160.58	2262.5
2.47668	589.125	2368.94	2307.24
2.48836	591.903	2577.2	2352.89
2.50005	594.684	2776.09	2397.94
2.51173	597.462	2954.4	2440.68
2.52341	600.24	3100.57	2479.2
2.53509	603.019	3212.31	2512.26
2.54678	605.799	3282.93	2538.07
2.55846	608.578	3307.65	2555.32
2.57014	611.356	3284.4	2562.76
2.58182	614.134	3212.46	2559.58
2.59351	616.915	3095.67	2545.53
2.60519	619.693	2941.4	2521.62
2.61687	622.471	2755.87	2486.78
2.62855	625.25	2545.58	2442.59
2.64024	628.03	2321.11	2390.26
2.65192	630.809	2094.91	2332.34
2.6636	633.587	1873.96	2270.47
2.67528	636.365	1663.39	2205.62
2.68697	639.146	1469.86	2140.34
2.69865	641.924	1295.74	2076.62
2.71033	644.703	1142.43	2016.35
2.72201	647.481	1010.17	1960.69
2.7337	650.262	898.579	1910.62
2.74538	653.04	805.299	1867.41
2.75706	655.818	729.533	1832.41
2.76874	658.597	670.042	1805.78
2.78043	661.377	625.244	1787.58
2.79211	664.156	594.288	1778.63
2.80379	666.934	576.135	1778.71
2.81547	669.712	570.042	1788.72
2.82716	672.493	575.963	1807.36
2.83884	675.271	594.724	1834.93
2.85052	678.049	626.848	1870.75
2.8622	680.828	672.245	1914.03
2.87389	683.608	731.664	1964.06
2.88557	686.387	807.253	2019.36
2.89725	689.165	898.782	2079.05
2.90893	691.943	1003.3	2141.52
2.92061	694.722	1121.58	2204.47
2.9323	697.502	1252.99	2266.65
2.94398	700.281	1391.21	2327.98
2.95566	703.059	1527.54	2385.1
2.96734	705.837	1658.15	2436.6
2.97903	708.618	1779.88	2483.05
2.99071	711.396	1882.65	2522.65
3.00239	714.175	1955.77	2553.39
3.01407	716.953	2006.55	2576.22
3.02576	719.734	2025.49	2590.01
3.03744	722.512	2008.91	2595.49
3.04912	725.29	1977.78	2595.39
3.0608	728.069	1930.03	2586.45
3.07249	730.849	1856.24	2568.43
3.08417	733.627	1777.16	2547.59
3.09585	736.406	1696.74	2524.83
3.10753	739.184	1615.31	2495.05
3.11922	741.965	1538.64	2462.07
3.1309	744.743	1462.87	2429.3
3.14258	747.521	1394.67	2397.3
3.15426	750.3	1344.66	2366.87
3.16595	753.08	1299.39	2336.47
3.17763	755.859	1258.32	2307.21
3.18931	758.637	1229.79	2282.19
3.20099	761.415	1218.89	2262.91
3.21268	764.196	1213.35	2246.23
3.22436	766.974	1214.98	2231.86
3.23604	769.753	1231.09	2222.97
3.24772	772.531	1260.53	2218.72
3.25941	775.312	1299.34	2218.45
3.27109	778.09	1351.69	2222.7
3.28277	780.868	1414.43	2230.72
3.29445	783.647	1488.2	2241.83
3.30614	786.427	1573.37	2256.47
3.31782	789.206	1670.95	2274.9
3.3295	791.984	1779.86	2296.78
3.34118	794.762	1891.64	2319.69
3.35287	797.543	2006.57	2345.08
3.36455	800.321	2129.13	2372.29
3.37623	803.099	2251.5	2400.58
3.38791	805.878	2365.66	2429.21
3.3996	808.658	2477.78	2458.68
3.41128	811.437	2583.65	2487.2
3.42296	814.215	2677.83	2513.65
3.43464	816.993	2760.66	2538.58
3.44633	819.774	2828.37	2561.13
3.45801	822.552	2881.52	2578.6
3.46969	825.331	2913.13	2590.86
3.48137	828.109	2925.5	2598.38
3.49306	830.89	2914.44	2598.67
3.50474	833.668	2880.83	2591.71
3.51642	836.446	2820.66	2576.97
3.5281	839.225	2734.39	2555.72
3.53979	842.005	2622.88	2526.96
3.55147	844.784	2488.75	2490.67
3.56315	847.562	2335.36	2448.48
3.57483	850.34	2168.83	2401.89
3.58652	853.121	1997.48	2352.21
3.5982	855.899	1823.18	2299.63
3.60988	858.677	1651.87	2245.4
3.62156	861.456	1490.23	2191.61
3.63324	864.234	1343.03	2139.13
3.64493	867.015	1213.08	2089.04
3.65661	869.793	1100.48	2041.12
3.66829	872.571	1005.65	1996.75
3.67997	875.35	928.71	1956.24
3.69166	878.13	869.447	1920.24
3.70334	880.909	826.545	1888.52
3.71502	883.687	798.16	1861.08
3.7267	886.465	784.366	1838.61
3.73839	889.246	783.779	1821.52
3.75007	892.024	795.319	1810.25
3.76175	894.803	819.667	1804.75
3.77343	897.581	855.617	1805.87
3.78512	900.362	904.148	1813.67
3.7968	903.14	965.692	1828.87
3.80848	905.918	1040.85	1851.94
3.82016	908.696	1130.44	1882.29
3.83185	911.477	1233.39	1919.8
3.84353	914.255	1352.53	1965.71
3.85521	917.034	1484.36	2019.06
3.86689	919.812	1629.61	2078.5
3.87858	922.593	1786.67	2143.43
3.89026	925.371	1952.55	2213.39
3.90194	928.149	2123.35	2286.45
3.91362	930.928	2293.11	2361.25
3.92531	933.708	2459.34	2435.34
3.93699	936.487	2613.16	2507.41
3.94867	939.265	2747.53	2576.07
3.96035	942.043	2865.6	2638.16
3.97204	944.824	2958.84	2692.78
3.98372	947.602	3011.99	2739.47
3.9954	950.381	3023.08	2775.52
4.00708	953.159	3004.49	2799.5
4.01877	955.94	2953.99	2814.93
4.03045	958.718	2861.09	2819.82
4.04213	961.496	2726.03	2811.05
4.05381	964.275	2568.07	2790.89
4.0655	967.055	2394.32	2760.62
4.07718	969.833	2198.84	2718.18
4.08886	972.612	1997.04	2667.14
4.10054	975.39	1805.81	2609.76
4.11223	978.171	1624.21	2542.61
4.12391	980.949	1445.98	2467.63
4.13559	983.727	1276.18	2391.48
4.14727	986.506	1137.15	2317.67
4.15896	989.286	1019.09	2242.51
4.17064	992.065	908.057	2166.82
4.18232	994.843	799.35	2092.18

## Sheet: Figure 2E
POC5
				P4										P7										P10										P14										P30
N=1										N=1										N=1										N=1										N=1
	distance (nm)	centriole 1st peak	Centriole 2nd peak	Centriole diameter	Mean centriole diameter	U20S diameter	expansion factor	Protein length (nm)			distance (nm)	centriole 1st peak	Centriole 2nd peak	Centriole diameter	Mean centriole diameter	U20S diameter	expansion factor	Protein length (nm)			distance (nm)	centriole 1st peak	Centriole 2nd peak	Centriole diameter	Mean centriole diameter	U20S diameter	expansion factor	Protein length (nm)			distance (nm)	centriole 1st peak	Centriole 2nd peak	Centriole diameter	Mean centriole diameter	U20S diameter	expansion factor	Protein length (nm)			distance (nm)	centriole 1st peak	Centriole 2nd peak	Centriole diameter	Mean centriole diameter	U20S diameter	expansion factor	Protein length (nm)
S1-2	0				1.17729	231.3	5.0899	0		s1-1	1.087				1.02619	231.3	4.43664	245.005		S3-1	1.697				0.810288	231.3	3.50319	484.415		S1-1	4.366					231.3	4.8132	907.089		S2-1	6.062	0.417482	1.28444	0.86696	1.02263	231.3	4.42121	1371.12
S1-22	0							0		s1-2	2.23	0.150334	1.01272	0.862389				502.633		S4-1	2.475							706.499		S1-2	4.431							920.594		S3-1	5.902	0.349425	1.37197	1.02254				1334.93
S2-1	1.553							305.114		S2-1	3.356	0.251234	1.3569	1.10567				756.428		S5-1	3.119							890.331		S1-3	3.26							677.305		S3-2	6.18							1397.81
S3-1	1.323							259.927		S2-2	0.974	0.314889	1.51985	1.20496				219.535		S5-2	1.813	0.227194	1.06614	0.838941				517.528		S1-4	3.474							721.766		S4-1	5.861	0.225162	1.24076	1.0156				1325.65
S3-12	0							0		S3-1	2.74							617.584		S5-3	3.725							1063.32		S1-5	3.87							804.039		S4-2	6.072	0.213312	1.29892	1.0856				1373.38
S3-13	0.882							173.284		S4-1	2.889	0.167264	1.0641	0.89684				651.168		S5-4	2.578							735.9		S1-6	3.948							820.245		S5-1	6.141	0.210942	1.25024	1.0393				1388.99
S3-14	0							0		S4-2	1.254	0.213481	1.24897	1.03549				282.646		S5-5	3.378							964.263		S1-7	3.464							719.688		S5-2	5.021							1135.66
S4-2	0.84	0.109703	1.15493	1.04523				165.033		S5-1	1.349	0.0968368	1.14113	1.0443				304.059			3.331							950.847		S1-8	3.953							821.284		S6-1	5.992	0.348409	1.41378	1.06537				1355.28
S4-22	0	0.178437	1.50376	1.32533				0		S6-1	1.451							327.049		S6-1	2.916	0.621651	1.40329	0.781635				832.384		S1-9	3.606							749.19		S6-2	6.62	0.352134	1.27445	0.922319				1497.33
S5-2	1.409	0.127648	1.15654	1.02889				276.823		S6-2	0.524	0.261899	1.15654	0.89464				118.107		S6-12	2.903							828.673		S1-10	3.363							698.704		S7-1	6.144	0.342484	1.3944	1.05191				1389.66
S6-2	0							0		S8-1	2.997	0.296266	1.34505	1.04878				675.511		S6-13	2.621							748.175		S1-11	3.684							765.396		S7-2	6.371							1441.01
S6-22	0.391	0.201461	1.5901	1.38864				76.8189		S9-1	2.53	0.222792	1.33557	1.11278				570.251																						S8-1	5.615	0.224824	1.36113	1.13631				1270.01
S7-2	0							0		S10-1	2.286							515.255																						S8-2	5.114	0.265455	1.2858	1.02034				1156.7
S7-22	1.062	0.0853247	1.21232	1.127				208.649		S11-1	2.903	0.00812616	1.12446	1.11633				654.324		N=2										N=2										S8-3	5.395							1220.25
S8-2	0	0.427809	1.58739	1.15959				0		S11-2	1.067	0.0727969	1.01492	0.942127				240.497																						S9-1	5.401							1221.61
S8-22	0	0.0284416	1.21943	1.19099				0		S11-3	1.012	0.119861	1.15493	1.03507				228.101			distance (nm)	centriole 1st peak	Centriole 2nd peak	Centriole diameter	Mean centriole diameter	U20S diameter	expansion factor	Protein length (nm)			distance (nm)	centriole 1st peak	Centriole 2nd peak	Centriole diameter	Mean centriole diameter	U20S diameter	expansion factor	Protein length (nm)		S9-2	5.583							1262.78
S8-23	0							0		S12	2.049	0.144239	1.1854	1.04116				461.836		S2-1	2.233	0.417143	1.32321	0.906067	0.963608	231.3	4.16605	535.999		S1-1	4.265	0.277305	1.22654	0.949237	1.05867	231.3	4.57704	931.824		S10-1	5.176							1170.72
S9-2	1.061	0.332157	1.58308	1.25092				208.452												S2-2	2.681							643.535		S1-2	5.421							1184.39		S10-2	5.24							1185.19
S10-2	0.766							150.494		N=2											2.26							542.48		S2-1	3.862	0.222115	1.40447	1.18236				843.776		S11-1	5.519							1248.3
S10-22	1.002	0.225162	1.57775	1.35258				196.861												S3-1	4.294	0.365677	1.32863	0.96295				1030.71		S2-2	5.306	0.05282	1.04929	0.996471				1159.26		S11-2	5.626							1272.5
S10-23	0	0.165063	1.18075	1.01569				0			distance (nm)	centriole 1st peak	Centriole 2nd peak	Centriole diameter	Mean centriole diameter	U20S diameter	expansion factor	Protein length (nm)		S4	1.616	0.201122	1.12446	0.923335				387.897		S2-3	4.857	0.152366	0.97006	0.817695				1061.17		S11-3	5.042							1140.41
S10-24	0.724	0.253604	1.31898	1.06537				142.243		S3-1	1.803	0.31692	1.10372	0.786799	0.741028	231.3	3.20375	562.777		S5	2.28	0.205693	1.28114	1.07545				547.281		S2-4	4.428	0.163539	1.16492	1.00138				967.436		S13-2	4.51							1020.08
										S3-3	0.426	0.305408	0.974885	0.669477				132.969		S7-1	4.449							1067.92		S2-5	4.698							1026.43		S13-3	5.691							1287.2
N=2										S5-1	2.355							735.075		S7-2	4.342							1042.23		S3-1	4.765							1041.06
										S5-2	1.04	0.31692	1.00908	0.692163				324.619		S7-3	2.554	0.216698	1.46406	1.24737				613.05		S3-2	3.379							738.249
	distance (nm)	centriole 1st peak	Centriole 2nd peak	Centriole diameter	Mean centriole diameter	U20S diameter	expansion factor	Protein length (nm)		S5-3	1.686	0.187156	0.959056	0.771901				526.258		S7-4	2.591							621.932		S3-3	4.382							957.386		N=2
S6-21	0				1.10503	231.3	4.77746	0		S5-4	0.675	0.312519	1.0641	0.751585				210.69		S8-1	5.094	0.15846	1.12353	0.965066				1222.74		S3-4	2.902							634.034
S7-28	0	0.231088	1.27606	1.04497				0		S5-5	0.622	0.286786	0.980472	0.693686				194.147		S8-2	2.81	0.127648	1.09271	0.965066				674.5		S3-5	4.606	0.0924351	1.3128	1.22036				1006.33			distance (nm)	centriole 1st peak	Centriole 2nd peak	Centriole diameter	Mean centriole diameter	U20S diameter	expansion factor	Protein length (nm)
S1	1.885							394.561		S6-1	2.033	0.140176	0.910384	0.770208				634.568		S8-3	2.215	0.255974	1.11278	0.856802				531.678		S3-6	4.024	0.130357	1.38297	1.25261				879.17		S1-1	6.072	0.303377	1.19336	0.889984	0.863966	231.3	3.73526	1625.59
S2-2	0	0.273581	1.40447	1.13089				0		S6-2	0	0.210434	0.905982	0.695549				0		S8-4	1.451	0.279675	1.18151	0.901835				348.291		S4-1	4.784	0.314889	1.52239	1.2075				1045.22		S2-1	4.434	0.246494	1.20047	0.953978				1187.06
S3	0.765	0.0331818	1.37823	1.34505				160.127		S6-3	0.97	0.345531	1.08831	0.742782				302.77		S9-1	2.62	0.463361	1.37137	0.908014				628.893		S4-2	4.733							1034.07		S2-2	4.223	0.260714	1.26209	1.00138				1130.58
S4	0	0.15846	1.3128	1.15434				0		S7-1	2.653	0.225501	0.8502	0.624699				828.091		S9-2	3.564							855.486		S4-4	4.948							1081.05		S3-2	5.215							1396.15
S5	0.596	0.118845	1.09492	0.976071				124.753		S7-2	0.385	0.4659	1.18236	0.716457				120.172		S9-3	1.029	0.35552	1.29638	0.940857				246.996		S4-5	4.91							1072.74		S3-3	5.474	0.292711	1.12133	0.828614				1465.49
S6-2	1.348							282.158		S7-4	0.707	0.17522	0.822012	0.646792				220.679		S9-4	2.1	0.365677	1.28368	0.918002				504.074		S4-6	4.271							933.135		S3-4	4.903	0.130019	0.976155	0.846136				1312.62
S6-21	0.753	0.170649	1.08907	0.918425				157.615		S7-5	1.603	0.120369	0.82963	0.709262				500.351		S10	2.789	0.325046	1.28114	0.956094				669.459		S4-7	4.413							964.159			5.062	0.13205	1.0575	0.925451				1355.19
S6-31	0							0		S8-1	3.15	0.219406	0.941619	0.722213				983.222		S11-1	1.614							387.417		S4-8	5.036	0.166925	1.42893	1.26201				1100.27		S3-5	6.154	0.230918	0.919018	0.6881				1647.54
S7-2	0	0.0639935	1.17203	1.10804				0		S8-2	1.352	0.121046	0.797972	0.676926				422.005		S11-2	4.643							1114.48		S4-9	5.306	0.304731	1.46906	1.16433				1159.26		S3-6	4.875							1305.13
S7-21	0							0		S8-3	2.652							827.779												S4-10	5.29	0.693094	1.64123	0.948136				1155.77		S4-1	6.201	0.289495	1.16941	0.879911				1660.12
S7-22	0							0		S8-4	1.702	0.167602	0.913431	0.745829				531.252												S4-11	5.319	0.226686	1.00908	0.782397				1162.1		S5-1	5.816							1557.05
S7-23	0							0		S9	0.741	0.36737	1.063	0.695633				231.291		N=3										S5-1	4.947	0.110042	1.11472	1.00468				1080.83		S5-2	6.412	0.217375	0.965997	0.748623				1716.61
S7-24	0	0.327755	1.36384	1.03609				0		S10-1	1.749	0.292542	1.02694	0.734402				545.922												S5-2	4.301	0.136452	1.315	1.17855				939.689		S5-22	6.053	0.279168	1.14977	0.8706				1620.5
S8-23	0	0.0902343	1.3216	1.23137				0		S10-2	3.584	0.207217	1.12852	0.921304				1118.69			distance (nm)	centriole 1st peak	Centriole 2nd peak	Centriole diameter	Mean centriole diameter	U20S diameter	expansion factor	Protein length (nm)		S5-4	3.763	0.291526	1.32609	1.03456				822.146		S6-1	6.006	0.390056	1.26091	0.870854				1607.92
										S10-3	2.138	0.0761828	0.87534	0.799157				667.342		s1-1	2.37				1.04672	231.3	4.52538	523.713		S5-5	3.616	0.21128	1.14774	0.936455				790.029		S7-1	6.399	0.336728	1.10372	0.766991				1713.13
N=3										S11-1	3.338							1041.9		s1-10	1.918	0.269179	1.45128	1.1821				423.832		S5-6	3.844							839.843		S9-1	5.138							1375.54
										S11-2	1.092	0.125956	0.963966	0.83801				340.85		s1-11	1.402							309.809		S5-8	4.254							929.421		S9-2	4.944	0.253096	1.0553	0.802204				1323.6
	distance (nm)	centriole 1st peak	Centriole 2nd peak	Centriole diameter	Mean centriole diameter	U20S diameter	expansion factor	Protein length (nm)		S11-3	0.602	0.139668	0.991646	0.851977				187.905		s2-1	2.608							576.306		S5-9	4.368							954.328
S1	0				1.24237	231.3	5.37126	0		S11-4	2.11	0.00846475	0.876102	0.867637				658.603		s2-10	3.791	0.0203154	1.11227	1.09195				837.72		S5-11	4.083							892.06		N=3
S2	2.184							406.609		S11-5	2.093	0.197398	0.866875	0.669477				653.296		s3-1	2.002	0.130357	1.12463	0.99427				442.394
S3	0							0			0.845	0.314719	1.0465	0.731778				263.753		s3-10	1.099	0.0465561	1.06986	1.0233				242.853													distance (nm)	centriole 1st peak	Centriole 2nd peak	Centriole diameter	Mean centriole diameter	U20S diameter	expansion factor	Protein length (nm)
S4-2	0							0		S11-6	1.026							320.249		s3-11	2.569	0.244123	1.13411	0.889984				567.688		N=3										S1-1	6.43	0.169464	1.11269	0.943227	0.987089	231.3	4.26757	1506.71
S4-3	0.693							129.02		S12	1.039							324.307		s3-12	1.149							253.902												s1-12	4.418	0.419852	1.30696	0.887106				1035.25
S4-22	0.511							95.136		S13-1	2.471							771.283		s3-13	2.215	0.0690724	1.13868	1.06961				489.462			distance (nm)	centriole 1st peak	Centriole 2nd peak	Centriole diameter	Mean centriole diameter	U20S diameter	expansion factor	Protein length (nm)		s1-13	5.483	0.258344	1.20521	0.946867				1284.81
S5	0	0.149318	1.16018	1.01086				0		S13-2	0.816							254.701		s3-14	1.564	0.293558	1.30806	1.0145				345.607		S1-1	4.07	0.325046	1.20242	0.877372	1.07984	231.3	4.66856	871.79		s1-14	6.139	0.104286	1.12937	1.02508				1438.52
S6	0	0.132389	1.61025	1.47786				0												s3-15	2.294	0.244123	1.35216	1.10804				506.919		S1-2	5.115							1095.63		s1-15	6.378	0.341299	1.61304	1.27174				1494.53
S7-2	1.187							220.991		N=3																				S2-1	3.921							839.874		s1-17	6.138	0.218052	1.16966	0.951607				1438.29
S7-3	0	0.170649	1.40904	1.23839				0												N=4										S2-2	4.168	0.33385	1.42318	1.08933				892.781		s1-18	5.68	0.297959	1.26091	0.96295				1330.97
											distance (nm)	centriole 1st peak	Centriole 2nd peak	Centriole diameter	Mean centriole diameter	U20S diameter	expansion factor	Protein length (nm)												S2-3	4.349	0.138145	1.1529	1.01475				931.551		S2-1	5.722	0.284416	1.27157	0.987159				1340.81
										S1-1	0.223	0.322338	1.16966	0.847322	1.01009	231.3	4.36702	51.0645			distance (nm)	centriole 1st peak	Centriole 2nd peak	Centriole diameter	Mean centriole diameter	U20S diameter	expansion factor	Protein length (nm)		S2-4	4.017	0.417143	1.50469	1.08755				860.437		S2-11	5.662	0.332665	1.25829	0.92562				1326.75
										S1-12	0.852	0.222284	1.12133	0.899041				195.099		s1-1	4.008	0.213312	1.4716	1.25829	1.0605	231.3	4.58494	874.167		S3-1	4.025							862.151		S2-12	6.602	0.195874	1.11692	0.92105				1547.02
										S2	0	0.119861	1.09602	0.976155				0		s1-10	0.889							193.896		S3-2	4.432							949.33		S2-13	5.042							1181.47
										S3	0.707	0.717811	1.6811	0.963289				161.895		s1-11	2.663							580.815		S3-3	4.848	0.39141	1.38576	0.994355				1038.44		S2-16	4.765	0.222792	1.37823	1.15544				1116.56
										S4	0							0		s1-12	1.208	0.251403	1.19734	0.945936				263.471		S3-4	3.863							827.451		S2-17	5.236	0.246324	1.11354	0.867214				1226.93
										S4-12	1.047	0.117829	1.14477	1.02694				239.751		s1-14	2.327	0.134251	1.315	1.18075				507.532		S3-5	4.352	0.219406	1.30425	1.08484				932.194		S2-18	5.532							1296.29
										S5	2.086							477.671		s1-15	2.325	0.121892	1.15899	1.0371				507.095		S3-6	4.715	0.325216	1.3282	1.00299				1009.95		S2-19	6.162							1443.91
										S5-22	2.218	0.0374142	1.19175	1.15434				507.898		s3-1	5.074	0.279337	1.25067	0.97133				1106.67		S3-7	4.669	0.129849	1.3084	1.17855				1000.09		S2-110	5.373							1259.03
										S6	0.958							219.371		s3-10	2.374	0.170649	1.22654	1.05589				517.783		S3-8	3.724							797.677		S3-1	6.245							1463.36
										S6-12	0.259							59.3081		s3-12	1.025	0.344346	1.39414	1.0498				223.558		S3-9	3.87							828.95		S3-12	5.591							1310.11
										S6-14	2.311							529.193		s3-13	2.851	0.226686	1.21156	0.984874				621.819		S3-10	4.423	0.325047	1.27987	0.954824				947.402		S3-13	6.449							1511.16
										S7	0.705	0.336558	1.27632	0.939757				161.437												S3-11	4.534	0.304731	1.41827	1.11354				971.178		S3-14	5.645							1322.77
										S7-12	1.802	0.325047	1.44239	1.11735				412.638												S4-1	3.287	0.0335204	1.5069	1.47337				704.072		S3-15	6.219							1457.27
										S7-13	1.744	0.282046	1.22654	0.944497				399.357												S4-2	4.161							891.282		S3-16	5.331							1249.19
										S7-15	0.511	0.224485	1.39728	1.17279				117.013												S4-3	3.776	0.371772	1.50385	1.13208				808.815		S3-17	5.824							1364.71
										S7-16	0.859							196.702												S4-4	4.352	0.13205	1.18744	1.05539				932.194		S3-18	5.519							1293.24
										S7-28	0.644							147.469												S4-5	3.993							855.296
										S13-1	1.883							431.186												S4-6	4.272	0.261561	1.29638	1.03482				915.058
										S13-12	0.853	0.219406	1.21588	0.996471				195.328												S4-7	3.023	0.173358	1.27716	1.1038				647.523
										S13-13	3.788							867.41												S4-8	3.918							839.232
											0							0
										S13-15	1.277	0.31692	1.37197	1.05505				292.419
										S13-16	1.45	0.0782143	1.11642	1.0382				332.034
										N=4
											distance (nm)	centriole 1st peak	Centriole 2nd peak	Centriole diameter	Mean centriole diameter	U20S diameter	expansion factor	Protein length (nm)
										S1-1	1.508	0.152366	0.943651	0.791285	0.902546	231.3	3.90206	386.463
										S1-22	1.653	0.164555	1.04726	0.882704				423.623
										S2-1	0.971	0.115798	1.05539	0.939587				248.843
										S3-1	1.251							320.6
										S3-22	2.046							524.339
										S5-1	1.817							465.652
										S5-2	1.443							369.805
										S5-33	2.244	0.165063	1.19175	1.02669				575.081
										S6-1	3.63							930.279
										S6-12	1.229							314.962
										S6-13	3.451							884.405
										S7-1	2.288	0.160492	1.03507	0.874578				586.357
										S7-22	1.761							451.3
										S7-23	0.969	0.227533	1.21994	0.992407				248.331
										S8-1	0	0.192996	1.0371	0.844105				0
										S12-1	0.641	0.411726	1.27445	0.862727				164.272
										S15-1	3.569	0.350441	1.25575	0.905305				914.646
										S15-12	2.596							665.29
										S15-13	2.862	0.4659	1.37197	0.906067				733.459
										S15-14	0.271							69.4506
										S15-15	1.972							505.375
CEP290
				P4										P7										P10										P14										P30
N=1										N=1										n=1										N=1										N=1
																					distance (nm)	centriole 1st peak	Centriole 2nd peak	Centriole diameter	Mean centriole diameter	U20S diameter	expansion factor	Protein length (nm)			distance (nm)	centriole 1st peak	Centriole 2nd peak	Centriole diameter	Mean centriole diameter	U20S diameter	expansion factor	Protein length (nm)
	distance (nm)	centriole 1st peak	Centriole 2nd peak	Centriole diameter	Mean centriole diameter	U20S diameter	expansion factor	Protein length (nm)			distance (nm)	centriole 1st peak	Centriole 2nd peak	Centriole diameter	Mean centriole diameter	U20S diameter	expansion factor	Protein length (nm)		S1-1	5.077	0.457097	1.33193	0.874832	0.898409	231.3	3.88417	1307.1		S1-1	4.847	0.176067	1.01492	0.838857	0.822417	231.3	3.55563	1363.19			distance (nm)	centriole 1st peak	Centriole 2nd peak	Centriole diameter	Mean centriole diameter	U20S diameter	expansion factor	Protein length (nm)
S1-2	0.979				0.955978	231.3	4.13307	236.87		S5-1	3.645	0.200276	1.08611	0.885836	0.961293	231.3	4.15605	877.035		S2-1	5.977	0.137806	1.09407	0.956263				1538.81		S2-1	4.165	0.248694	1.0575	0.808807				1171.38		S1-1	4.385	0.356535	1.24483	0.888291	0.868179	231.3	3.75348	1168.25
S2-22	1.597	0.0260714	1.12014	1.09407				386.396		S6-1	2.579	0.117321	1.00841	0.891084				620.542		S2-2	5.796	0.233627	1.09602	0.862389				1492.21		S2-2	4.531	0.297113	1.07731	0.780196				1274.32		S2-1	4.924	0.246494	1.08391	0.837418				1311.85
S3-1	2.033	0.0633163	1.05124	0.987921				491.887		S6-12	2.615	0.075167	1.19962	1.12446				629.204		S3-1	4.568	0.334188	1.18625	0.852062				1176.06		S3-1	5.167	0.162015	0.96185	0.799834				1453.19		S3-1	3.886	0.075167	0.907083	0.831916				1035.31
S4-2	1.89	0.260714	1.30713	1.04641				457.288		S6-13	2.544	0.0067718	0.992915	0.986144				612.12		S3-2	5.465	0.436104	1.61304	1.17694				1406.99		S3-2	5.459	0.308117	1.19395	0.885836				1535.31		S4-1	4.41	0.0284416	1.09602	1.06757				1174.91
S5-2	2.616	0.210434	1.00654	0.79611				632.944		S2-1	2.017							485.317		S3-3	4.897	0.338929	1.10812	0.769192				1260.76		S3-3	4.975	0.356535	1.19175	0.835217				1399.19		S4-2	4.574	0.259699	1.24897	0.989276				1218.6
S6-2	1.102	0.239722	1.10617	0.866452				266.63		S2-2	3.905	0.138145	1.13462	0.996471				939.595		S3-4	3.891	0.206879	1.13013	0.92325				1001.76		S4-1	4.195							1179.82		S5-1	4.674	0.2641	1.03989	0.775795				1245.25
S7-2	2.013	0.073474	1.1981	1.12463				487.048		S4-1	3.61	0.224485	1.10152	0.877033				868.614		S3-5	3.4	0.180807	1.01475	0.833947				875.348		S4-2	4.933	0.0829546	0.952285	0.86933				1387.38		S6-1	5.29	0.0949745	0.840804	0.745829				1409.36
S8-2	0.824							199.368		S7-1	2.429	0.18487	1.1529	0.968029				584.45		S3-6	4.345	0.277305	1.15307	0.875763				1118.64		S4-3	5.105	0.178776	1.11269	0.933916				1435.75		S6-2	4.271	0.0975139	1.10414	1.00663				1137.88
S8-21	1.414	0.128495	0.97861	0.850115				342.119												S4-1	5.19	0.246494	0.987075	0.740581				1336.19		S4-4	6.587	0.329448	1.0393	0.709854				1852.56		S6-3	5.311	0.248694	1.11912	0.87043				1414.96
S9-2	1.313	0.255974	1.17525	0.919272				317.682												S4-2	4.58	0.375835	1.32685	0.951015				1179.14		S5-1	5.272	0.10327	0.9726	0.86933				1482.72		S6-4	4.622							1231.39
S10-2	2.163	0.205186	1.14274	0.937556				523.34		N=2										S4-3	4.855	0.582036	1.50385	0.921811				1249.94		S6-1	5.815	0.186225	0.898533	0.712309				1635.43		S7-1	4.805	0.268502	1.12353	0.855025				1280.15
S10-21	1.715							414.946			distance (nm)	centriole 1st peak	Centriole 2nd peak	Centriole diameter	Mean centriole diameter	U20S diameter	expansion factor	Protein length (nm)		S4-4	5.833	0.334188	1.17914	0.844952				1501.74		S6-2	6.004	0.297113	1.30179	1.00468				1688.59		S7-3	4.595	0.225501	1.02085	0.795348				1224.2
S10-22	1.596							386.154		S1	3.843	0.210434	1.04565	0.835217	0.959578	231.3	4.14863	926.33		S5-1	4.447	0.558674	1.42039	0.861712				1144.9		S7-1	5.512	0.325046	1.09576	0.770716				1550.22		S7-12	5.698							1518.06
S11-2	2.112							511.001		s2	3.382							815.209		S6-1	4.622	0.301007	1.27394	0.972938				1189.96		S8-1	3.826	0.179453	0.874409	0.694956				1076.04		S8-1	5.184	0.168618	0.980218	0.8116				1381.12
S11-22	1.891	0.255974	1.25024	0.99427				457.53		S2-2	3.295	0.140853	1.16314	1.02229				794.238		S6-2	3.885	0.39869	1.37256	0.97387				1000.21												S8-2	3.92	0.327924	1.17194	0.84402				1044.37
S12-2	1.036	0.121892	1.02085	0.898957				250.661		S3	2.744	0.248864	1.15307	0.904205				661.423		S6-3	4.908	0.288309	1.16974	0.881435				1263.59												S9-1	4.351	0.108349	0.879488	0.771139				1159.19
S12-21	1.366							330.505		S4-1	1.915	0.176744	1.0757	0.898957				461.598												N=2										S9-2	5.013	0.0575603	0.935355	0.877795				1335.56
										S4-2	3.697	0.116136	1.17203	1.05589				891.137																						S9-3	4.867							1296.67
										S5	3.128	0.148302	1.21791	1.06961				753.984		n=2											distance (nm)	centriole 1st peak	Centriole 2nd peak	Centriole diameter	Mean centriole diameter	U20S diameter	expansion factor	Protein length (nm)		S10-1	5.215	0.203154	1.03507	0.831916				1389.38
										S6-1	4.024	0.169464	1.02449	0.855025				969.959			distance (nm)	centriole 1st peak	Centriole 2nd peak	Centriole diameter	Mean centriole diameter	U20S diameter	expansion factor	Protein length (nm)		S1-1	3.793	0.0626392	0.847322	0.784682	1.02032	231.3	4.41122	859.853		S11-1	4.723	0.23295	1.16069	0.927737				1258.3
										S6-2	3.609	0.244123	1.14833	0.904205				869.926		s1-1	2.491	0.0584068	1.41573	1.35732	1.16262	231.3	5.02644	495.579		S2-1	4.817	0.0279337	1.03448	1.00654				1091.99		S11-2	4.841	0.0819388	1.0829	1.00096				1289.74
										S6-3	2.714	0.248864	1.22891	0.980049				654.192		Ss1-10	2.883							573.567		S2-2	4.448	0.0284416	1.12243	1.09398				1008.34		S11-3	5.072	0.00372449	1.07731	1.07358				1351.28
N=2										S7-1	3.133	0.25462	1.24737	0.992746				755.189		s1-11	2.475	0.15846	1.21791	1.05945				492.396		S3-1	4.023							911.993		S12-1	5.49	0.231596	1.03913	0.807537				1462.64
										S7-2	3.039	0.198075	1.21004	1.01196				732.531		S2-1	3.073	0.178437	1.43181	1.25338				611.367		S3-2	4.331	0.17302	1.24076	1.06774				981.815		S12-2	5.178	0.277475	1.00096	0.723482				1379.52
	distance (nm)	centriole 1st peak	Centriole 2nd peak	Centriole diameter	Mean centriole diameter	U20S diameter	expansion factor	Protein length (nm)		S7-3	3.053	0.289833	1.42614	1.13631				735.905		s2-10	4.318							859.057		S3-3	4.6	0.176067	1.3194	1.14333				1042.8		S12-3	4.885							1301.46
S1-22	2.599	0.201461	1.40667	1.20521	1.24694	231.3	5.39102	482.098		S7-4	3.134	0.400891	1.37197	0.971076				755.43		s2-11	3.515	0.485707	1.63886	1.15315				699.302		S3-4	5.575	0.258344	1.20284	0.944497				1263.82		S12-4	4.629							1233.26
S2-2	1.748							324.243		S7-5	2.241	0.283908	1.12573	0.84182				540.178		s2-12	3.222	0.374142	1.40591	1.03177				641.01		S3-5	3.693							837.183		S12-5	4.398	0.238706	1.23543	0.996724				1171.71
S2-21	2.231							413.836		S7-6	3.181	0.35552	1.27606	0.920542				766.759		S3-1	3.725	0.222792	1.17203	0.949237				741.081		S3-6	3.878							879.122		S12-6	4.91	0.231596	1.03507	0.803474				1308.12
S4-2	2.323							430.902		S7-7	2.681	0.222792	1.22417	1.00138				646.237		s3-10	3.182	0.276628	1.66138	1.38475				633.052		S4-1	4.747							1076.12		S12-7	4.965	0.133743	0.832085	0.698342				1322.77
S5-2	1.7	0.192996	1.33447	1.14147				315.339		S7-8	2.781	0.191473	1.07071	0.879234				670.342		s3-11	3.173							631.261		S4-2	3.711	0.13205	1.19353	1.06148				841.264		S12-8	5.007	0.255297	1.12793	0.872631				1333.96
S5-3	3.393	0.250895	1.82221	1.57131				629.38		S7-9	3.084	0.215682	1.20758	0.991899				743.378		s3-12	3.547	0.201461	1.41852	1.21706				705.668		S5-1	3.542	0.335204	1.3497	1.0145				802.953			4.26							1134.95
S5-22	2.214							410.683												s3-13	3.771	0.0726275	1.14994	1.07731				750.232		S5-2	3.585							812.7
S6-2	1.581							293.266		N=3										s3-14	3.437	0.0609462	1.20369	1.14274				683.784		S6-1	4.023	0.274935	1.32135	1.04641				911.993		N=2
	2.594							481.171												s3-15	4.632							921.526		S6-3	3.902	0.272904	1.13453	0.861627				884.563
S6-21	1.578							292.709			distance (nm)	centriole 1st peak	Centriole 2nd peak	Centriole diameter	Mean centriole diameter	U20S diameter	expansion factor	Protein length (nm)												S6-4	4.882	0.210942	1.17203	0.961088				1106.72			distance (nm)	centriole 1st peak	Centriole 2nd peak	Centriole diameter	Mean centriole diameter	U20S diameter	expansion factor	Protein length (nm)
S6-23	1.042	0.213312	1.32177	1.10846				193.284		S1	2.255	0.117321	0.922743	0.805421	0.942895	231.3	4.0765	553.17												S7-2	4.645	0.0731355	1.22197	1.14884				1053		S1-1	4.956	0.350441	1.31415	0.963712	0.94046	231.3	4.06597	1218.9
S7-2	2.587	0.310826	1.51908	1.20826				479.872		S2	1.907	0.221438	1.11836	0.896925				467.803		n=3										S7-4	4.951							1122.37		S1-11	4.492	0.199091	1.15696	0.957871				1104.78
										S3	3.228	0.315227	1.20521	0.889984				791.856			distance (nm)	centriole 1st peak	Centriole 2nd peak	Centriole diameter	Mean centriole diameter	U20S diameter	expansion factor	Protein length (nm)		S7-5	4.528	0.267825	1.39719	1.12937				1026.47		S2-1	4.647	0.325046	1.22273	0.897687				1142.9
										S4	3.046	0.255297	1.0619	0.806606				747.209		s1-1	3.55	0.203154	1.38018	1.17702	1.14432	231.3	4.94736	717.554		S7-6	4.202							952.571			4.134	0.215851	1.17855	0.962696				1016.73
										S5	2.481	0.126633	0.987921	0.861288				608.61		s1-10	5.22							1055.11												S3-1	6.595	0.215851	1.2786	1.06275				1622
										S6	2.543	0.122908	1.11455	0.991646				623.819		s1-12	4.733							956.672		N=3										S3-11	5.409	0.418159	1.38153	0.963373				1330.31
										S7	1.681	0.0203154	0.970907	0.950592				412.363		s2-1	4.927	0.416466	1.61677	1.2003				995.885			distance (nm)	centriole 1st peak	Centriole 2nd peak	Centriole diameter	Mean centriole diameter	U20S diameter	expansion factor	Protein length (nm)		S3-12	5.074	0.310487	1.19336	0.882873				1247.92
N=3										S8	1.947	0.127648	1.11472	0.987075				477.615		s2-1é	4.519	0.17776	1.41615	1.23839				913.417		S1-1	4.377	0.413926	1.25321	0.83928	0.865898	231.3	3.74361	1169.19		S3-13	4.871	0.400891	1.32321	0.922319				1197.99
										S9	3.271	0.23769	1.21376	0.976071				802.404		s2-10	5.29	0.336728	1.33972	1.00299				1069.26		S2-1	3.988	0.376851	1.22417	0.847322				1065.28		S3-14	4.994	0.319968	1.25829	0.938318				1228.24
	distance (nm)	centriole 1st peak	Centriole 2nd peak	Centriole diameter	Mean centriole diameter	U20S diameter	expansion factor	Protein length (nm)		S10	2.836	0.306085	1.25007	0.943989				695.695		s2-11	4.407							890.778		S2-10	4.688	0.382776	1.35986	0.977086				1252.27		S4-13	5.073	0.259699	1.15654	0.89684				1247.67
S1-1	2.629	0.233289	1.13893	0.905644	1.04234	231.3	4.50642	583.39		S11-1	2.537							622.347		s2-12	4.726	0.55461	1.59527	1.04066				955.257		S3	5.742	0.258344	1.13174	0.873393				1533.81		S5-1	4.656	0.234643	1.15781	0.923166				1145.11
S1-12	2.312	0.319968	1.25575	0.935778				513.046		S12-1	3.516							862.504		s3-1	4.932							996.895		S4-1	5.79	0.495696	1.32863	0.832932				1546.63		S5-11	4.941	0.52109	1.65816	1.13707				1215.21
S2-1	1.149	0.200276	1.12353	0.923251				254.969		S12-2	3.185	0.0971753	1.24787	1.1507				781.307		s3-10	2.831	0.109195	1.35224	1.24305				572.224		S4-10	5.064	0.531586	1.40684	0.875255				1352.7		S5-112	5.035	0.259699	1.20276	0.943058				1238.33
S2-12	2.611	0.222284	1.0619	0.839619				579.395		S12-3	2.677	0.102423	1.02517	0.922742				656.691		s3-11	2.782	0.0924351	1.41141	1.31898				562.32		S4-11	4.857	0.37702	1.28216	0.905136				1297.41			6.306							1550.92
S3-12	2.643	0.220422	1.24313	1.02271				586.496		S12-5	2.971	0.402922	1.41167	1.00874				728.811		s3-12	3.466	0.340283	1.3878	1.04751				700.576		S5	4.235	0.294573	1.10338	0.808807				1131.26		S6-1	6.368	0.578989	1.56598	0.98699				1566.17
S4-12	2.15							477.097		S12-6	2.715	0.402922	1.41167	1.00874				666.012		s3-13	4.317	0.207217	1.31381	1.1066				872.587		S5-10	6.013	0.591178	1.51604	0.924859				1606.2		S6-11	3.897	0.447955	1.31898	0.871023				958.442
S5	1.523	0.0304731	1.15899	1.12852				337.962		S14-1	2.984							732		s3-14	4.31	0.215682	1.28343	1.06774				871.172		S6	4.772	0.423068	1.26777	0.844697				1274.7		S6-12	7.313	0.263084	1.18862	0.925536				1798.59
S6	1.216	0.156429	1.24076	1.08433				269.837		S14-12	2.922							716.791												S6-10	4.759	0.44186	1.23797	0.79611				1271.23		S7-1	5.727							1408.52
S6-12	2.413	0.18013	1.37586	1.19573				535.458		S14-13	2.24							549.491																						S7-11	6.23							1532.23
S7-1	1.325	0.101916	1.34979	1.24787				294.025																																S7-12	5.957	0.191981	1.15307	0.961088				1465.09
S7-12	1.461	0.266301	1.27098	1.00468				324.204																																S8-1	6.35	0.543606	1.41691	0.873308				1561.74
S8-1	1.06	0.140853	1.26218	1.12133				235.22																																S9-1	6.936	0.141531	0.961849	0.820319				1705.86
S8-12	2.38	0.156429	1.25498	1.09856				528.135																																S9-11	6.143	0.187917	1.10592	0.918002				1510.83
																																								S9-12	5.714	0.244293	1.18735	0.943058				1405.32
																																								S9-14	5.993	0.169464	1.0531	0.883635				1473.94
																																								S9-15	5.752	0.147456	1.14333	0.995878				1414.67
																																								N=3
																																									distance (nm)	centriole 1st peak	Centriole 2nd peak	Centriole diameter	Mean centriole diameter	U20S diameter	expansion factor	Protein length (nm)
																																								S1	4.63	0.203831	1.2218	1.01797	0.971138	231.3	4.19861	1102.75
																																								S2-1	5.626							1339.97
																																								S2-10	4.613	0.360598	1.23035	0.869753				1098.7
																																								S3-1	5.619	0.0900649	1.25498	1.16492				1338.3
																																								S3-10	4.526	0.148302	1.1143	0.965997				1077.98
																																								S4-10	5.5	0.303715	1.3172	1.01348				1309.96
																																								S5	4.62	0.292034	1.41319	1.12116				1100.36
																																								S5-10	6.237	0.291526	1.37112	1.07959				1485.49
																																								S6-1	6.962	0.172681	0.986313	0.813632				1658.17
																																								S6-10	6.467	0.334527	1.16754	0.833016				1540.27
																																								S6-11	5.311	0.322507	1.24305	0.920542				1264.94
																																								S6-12	4.752	0.408847	1.2913	0.88245				1131.8
[truncated: 9 more columns]

## Sheet: Figure 2F
POC5
								P4					P7					P10					P14					P30					P60
						N=1					N=1					N=1					N=1					N=1					N=1
average POC5 length inside centriole :							CC length (nm)	CC distance to MC end (nm)	Distance to MC proximal end (nm)
						S1-2	0					CC length (nm)	CC distance to MC end	Distance to MC proximal end			CC length (nm)	CC distance to MC end	Distance to MC proximal end			CC length (nm)	CC distance to MC end	Distance to MC proximal end			CC length (nm)	CC distance to MC end	Distance to MC proximal end			CC length (nm)	CC distance to MC end	Distance to MC proximal end
N=1	N=2	N=3				S1-22	0				s1-1	245.005	309.919	859.647		S3-1	484.415	357.388	1146.53		S1-1	907.089	137.123	1348.93		S2-1	1371.12	92.5085	1768.35		S1	1384.3	89.5445	1778.57
316.979	278.43	285.174				S2-1	305.114	230.653	840.489		s1-2	502.633	270.024	1077.38		S4-1	706.499	293.447	1304.67		S1-2	920.594	117.178	1342.49		S3-1	1334.93	100.651	1740.3		S2	1434.11	70.2365	1809.07
304.396	268.931	339.069				S3-1	259.927	54.0286	618.677		S2-1	756.428	219.761	1280.91		S5-1	890.331	270.325	1465.38		S1-3	677.305	99.7258	1081.75		S3-2	1397.81	94.0918	1796.62		S3-1	1565.35	144.95	2015.02
294.223	300.144	310.247				S3-12	0				S2-2	219.535	579.718	1103.98		S5-2	517.528	374.801	1197.05		S1-4	721.766	112.607	1139.09		S4-1	1325.65	89.342	1719.72		S3-10	1640.62	179.649	2124.99
252.726	269.835	317.277				S3-13	173.284	284.289	762.295		S3-1	617.584	299.551	1221.86		S5-3	1063.32	199.247	1567.28		S1-5	804.039	117.801	1226.56		S4-2	1373.38	114.901	1793		S3-11	1753.39	114.449	2172.56
332.239	293.358	280.019				S3-14	0				S4-1	651.168	338.995	1294.89		S5-4	735.9	179.551	1220.17		S1-6	820.245	73.34	1198.31		S5-1	1388.99	114.222	1807.93		S3-12	1429.91	110.811	1845.45
298.239	312.358	316.574				S4-2	165.033	276.037	745.792		S4-2	282.646	448.763	1036.13		S5-5	964.263	267.47	1536.46		S1-7	719.688	156.029	1180.44		S5-2	1135.66	98.3893	1538.77		S4-1	1341.77	99.6183	1746.11
277.624	252.193	396.01				S4-22	0				S5-1	304.059	419.011	1027.79			950.847	264.901	1520.47		S1-8	821.284	121.541	1247.55		S6-1	1355.28	125.984	1785.99		S4-10	1425.72	86.4664	1816.91
343.483	311.679	299.937				S5-2	276.823	466.021	1047.57		S6-1	327.049	428.703	1060.47		S6-1	832.384	242.065	1379.17		S1-9	749.19	119.255	1173.17		S6-2	1497.33	115.127	1917.18		S4-11	1594.17	128.72	2027.61
394.885	242.92	303.686				S6-2	0				S6-2	118.107	434.563	857.393		S6-12	828.673	310.574	1443.97		S1-10	698.704	98.687	1102.11		S7-1	1389.66	154.709	1849.09		S4-12	1313.79	121.445	1739.95
250.049	268.705	286.111				S6-22	76.8189	313.759	695.3		S8-1	675.511	208.942	1189.18		S6-13	748.175	225.794	1278.69		S1-11	765.396	124.034	1194.15		S7-2	1441.01	90.6991	1836.43		S4-13	1276.85	100.458	1682.03
266.38	262.598	337.663				S7-2	0				S9-1	570.251	255.824	1130.8												S8-1	1270.01	112.865	1687.6		S4-14	1391.86	84.7875	1781.37
328.759	269.609	344.224				S7-22	208.649	130.062	643.432		S10-1	515.255	327.5	1147.48												S8-2	1156.7	101.103	1562.52		S4-15	1344.29	144.95	1793.96
371.861	258.752	340.006				S8-2	0				S11-1	654.324	121.714	1080.76		N=2					N=2					S8-3	1220.25	143.173	1668.15
	294.037	292.204				S8-22	0				S11-2	240.497	187.755	732.974												S9-1	1221.61	111.96	1638.29
	312.131	338.6				S8-23	0				S11-3	228.101	304.059	836.882			CC length (nm)	CC distance to MC end	Distance to MC proximal end			CC length (nm)	CC distance to MC end	Distance to MC proximal end		S9-2	1262.78	100.651	1668.15
	269.835	355.94				S9-2	208.452	140.867	654.042		S12	461.836	318.71	1085.27		S2-1	535.999	332.209	1172.93		S1-1	931.824	87.8296	1324.38		S10-1	1170.72	81.4256	1556.87
	315.977	333.445				S10-2	150.494	259.141	714.357							S2-2	643.535	182.427	1130.68		S1-2	1184.39	119.728	1608.84		S10-2	1185.19	93.8656	1583.78		N=2
	332.262	306.732				S10-22	196.861	39.6865	541.269		N=2						542.48	405.66	1252.86		S2-1	843.776	157.962	1306.46		S11-1	1248.3	71.6998	1624.72
	292.906	302.046				S10-23	0									S3-1	1030.71	190.348	1525.78		S2-2	1159.26	73.6283	1537.61		S11-2	1272.5	101.782	1679.01			CC length (nm)	CC distance to MC end	Distance to MC proximal end
	322.084					S10-24	142.243	465.432	912.397			CC length (nm)	CC distance to MC end	Distance to MC proximal end		S4	387.897	679.78	1372.4		S2-3	1061.17	96.1319	1462.02		S11-3	1140.41	126.436	1571.57		S1-1	1420.5	97.7624	1822.98
											S3-1	562.777	70.2301	937.73		S5	547.281	390.778	1242.78		S2-4	967.436	92.8547	1365.01		S13-2	1020.08	121.686	1446.49		S1-2	1467.17	98.4975	1870.39
	MEAN	304.722				N=2					S3-3	132.969	300.273	737.964		S7-1	1067.92	374.695	1747.34		S2-5	1026.43	82.1491	1413.3		S13-3	1287.2	134.126	1726.05		S1-3	1516.05	34.5476	1855.32
											S5-1	735.075	357.393	1397.19		S7-2	1042.23	400.859	1747.82		S3-1	1041.06	97.0058	1442.79							S2-1	1393.67	123.122	1821.51
							CC length (nm)	CC distance to MC end	Distance to MC proximal end		S5-2	324.619	465.08	1094.42		S7-3	613.05	579.926	1497.7		S3-2	738.249	239.893	1282.86							S2-2	1226.07	164.285	1695.08
						S6-21	0				S5-3	526.258	477.253	1308.23		S7-4	621.932	382.856	1309.51		S3-3	957.386	148.567	1410.68		N=2					S2-3	1287.45	185.602	1777.77
						S7-28	0				S5-4	210.69	260.008	775.42		S8-1	1222.74	250.117	1777.58		S3-4	634.034	301.286	1240.04							S2-4	1501.35	128.267	1934.34
						S1	394.561	78.9122	778.196		S5-5	194.147	563.402	1062.27		S8-2	674.5	343.731	1322.95		S3-5	1006.33	198.818	1509.87			CC length (nm)	CC distance to MC end	Distance to MC proximal end		S2-5	1422.7	109.523	1836.95
						S2-2	0				S6-1	634.568	410.768	1350.06		S8-3	531.678	419.342	1255.74		S3-6	879.17	181.34	1365.23		S1-1	1625.59	127.166	2057.48		S3-1	1846.46	66.8901	2218.07
						S3	160.127	431.82	896.669		S6-2	0				S8-4	348.291	428.463	1081.48		S4-1	1045.22	283.152	1633.09		S2-1	1187.06	113.513	1605.3		S4-1	1444.38	102.54	1851.65
						S4	0				S6-3	302.77	344.596	952.088		S9-1	628.893	428.703	1362.32		S4-2	1034.07	279.001	1617.8		S2-2	1130.58	130.914	1566.21		S4-6	1602.42	194.422	2101.57
						S5	124.753	504.452	933.927		S7-1	828.091	82.0912	1214.9		S9-2	855.486	208.111	1368.32		S4-4	1081.05	176.97	1562.74		S3-2	1396.15	113.245	1814.12		S5-1	1840.21	119.447	2264.38
						S6-2	282.158	232.341	819.222		S7-2	120.172	605.228	1030.12		S9-3	246.996	364.854	916.572		S4-5	1072.74	121.257	1498.72		S3-3	1465.49	98.5205	1868.74		S5-2	1398.44	110.993	1814.16
						S6-21	157.615	341.814	804.151		S7-4	220.679	539.992	1065.39		S9-4	504.074	314.686	1123.48		S4-6	933.135	169.542	1407.4		S3-4	1312.62	72.0163	1689.36		S5-3	1587.72	170.533	2062.98
						S6-31	0				S7-5	500.351	393.289	1198.36		S10	669.459	394.618	1368.8		S4-7	964.159	192.482	1461.36			1355.19	114.316	1774.23		S5-5	1392.2	119.079	1816
						S7-2	0				S8-1	983.222	201.014	1488.96		S11-1	387.417	483.191	1175.33		S4-8	1100.27	181.121	1586.12		S3-5	1647.54	134.127	2086.39		S5-6	1799.78	161.345	2265.85
						S7-21	0				S8-2	422.005	344.908	1071.64		S11-2	1114.48	181.227	1600.43		S4-9	1159.26	151.189	1615.17		S3-6	1305.13	146.174	1756.03		S5-7	1532.59	148.849	1986.16
						S7-22	0				S8-3	827.779	142.957	1275.46							S4-10	1155.77	157.307	1617.8		S4-1	1660.12	89.9535	2054.8		S5-8	1488.86	148.849	1942.43
						S7-23	0				S8-4	531.252	415.138	1251.11							S4-11	1162.1	194.23	1661.06		S5-1	1557.05	129.576	1991.35		S5-9	1589.93	120.917	2015.56
						S7-24	0				S9	231.291	535.31	1071.32		N=3					S5-1	1080.83	224.818	1610.37		S5-2	1716.61	75.229	2096.56		S5-10	1463.86	178.619	1947.2
						S8-23	0				S10-1	545.922	376.121	1226.77							S5-2	939.689	98.9722	1343.38		S5-22	1620.5	95.5756	2020.8		S5-12	1518.26	159.875	1982.85
											S10-2	1118.69	56.8084	1480.22			CC length (nm)	CC distance to MC end	Distance to MC proximal end		S5-4	822.146	141.795	1268.66		S6-1	1607.92	98.7882	2011.43
						N=3					S10-3	667.342	150.136	1122.2		s1-1	523.713	289.7	1118.14		S5-5	790.029	245.573	1340.32		S7-1	1713.13	86.4732	2104.33
											S11-1	1041.9	78.9699	1425.6		s1-10	423.832	167.721	896.275		S5-6	839.843	89.7959	1234.36		S9-1	1375.54	138.678	1818.94		N=3
							CC length	CC distance to MC			S11-2	340.85	231.291	876.864		s1-11	309.809	274.673	889.204		S5-8	929.421	104.434	1338.58		S9-2	1323.6	125.828	1754.15
						S1	0				S11-3	187.905	245.962	738.588		s2-1	576.306	228.268	1109.3		S5-9	954.328	138.08	1397.13								CC length (nm)	CC distance to MC end	Distance to MC proximal end
						S2	406.609	212.456	923.787		S11-4	658.603	88.3339	1051.66		s2-10	837.72	114.024	1256.47		S5-11	892.06	229.406	1426.19		N=3					S1-1	1376.36	69.3217	1750.4
						S3	0				S11-5	653.296	274.054	1232.07		s3-1	442.394	111.593	858.709												S1-11	1681.91	99.5578	2086.19
						S4-2	0					263.753	351.463	919.938		s3-10	242.853	450.128	997.703								CC length (nm)	CC distance to MC end	Distance to MC proximal end		S1-13	1748.28	73.9923	2127
						S4-3	129.02	248.458	682.201		S11-6	320.249	376.121	1001.09		s3-11	567.688	281.745	1154.15		N=3					S1-1	1506.71	82.4826	1893.92		S1-14	1421.34	124.632	1850.69
						S4-22	95.136	258.715	658.573		S12	324.307	409.832	1038.86		s3-12	253.902	416.098	974.722							s1-12	1035.25	123.724	1463.7		S1-15	1373.41	100.295	1778.42
						S5	0				S13-1	771.283	136.403	1212.41		s3-13	489.462	421.622	1215.81			CC length (nm)	CC distance to MC end	Distance to MC proximal end		s1-13	1284.81	128.645	1718.17			1369.23	92.1831	1766.13
						S6	0				S13-2	254.701	429.808	989.232		s3-14	345.607	409.911	1060.24		S1-1	871.79	110.955	1287.47		s1-14	1438.52	114.585	1857.83		S2-1	1398.72	110.374	1813.82
						S7-2	220.991	392.259	917.972							s3-15	506.919	445.267	1256.91		S1-2	1095.63	141.371	1541.72		s1-15	1494.53	146.688	1945.94		S2-11	1648.23	89.2332	2042.19
						S7-3	0				N=3										S2-1	839.874	199.633	1344.23		s1-17	1438.29	105.212	1848.22		S2-12	1486.24	112.34	1903.3
																N=4					S2-2	892.781	184.425	1381.93		s1-18	1330.97	134.503	1770.19		S2-13	1332.6	98.0828	1735.4
												CC length (nm)	CC distance to MC end	Distance to MC proximal end							S2-3	931.551	132.161	1368.43		S2-1	1340.81	116.225	1761.76		S2-14	1581.86	115.29	2001.87
											S1-1	51.0645	324.248	680.035			CC length (nm)	CC distance to MC end	Distance to MC proximal end		S2-4	860.437	128.091	1293.25		S2-11	1326.75	164.496	1795.97		S3-1	2008.36	82.1044	2395.19
											S1-12	195.099	444.926	944.746		s1-1	874.167	350.714	1529.6		S3-1	862.151	142.442	1309.32		S2-12	1547.02	140.127	1991.87		S3-12	1864.8	121.19	2290.71
											S2	0				s1-10	193.896	333.92	832.538		S3-2	949.33	183.14	1437.19		S2-13	1181.47	93.0272	1579.22		S3-13	1962.64	112.34	2379.7
											S3	161.895	400.502	867.119		s1-11	580.815	310.364	1195.9		S3-3	1038.44	177.571	1520.73		S2-16	1116.56	122.318	1543.6		S4-1	1997.55	125.123	2427.39
											S4	0				s1-12	263.471	489.647	1057.84		S3-4	827.451	177.571	1309.74		S2-17	1226.93	114.819	1646.47
											S4-12	239.751	400.044	944.517		s1-14	507.532	247.332	1059.59		S3-5	932.194	209.701	1446.62		S2-18	1296.29	112.476	1713.49
											S5	477.671	339.133	1121.53		s1-15	507.095	302.076	1113.89		S3-6	1009.95	220.625	1535.3		S2-19	1443.91	114.351	1862.99
											S5-22	507.898	196.702	1009.32		s3-1	1106.67	182.118	1593.51		S3-7	1000.09	117.809	1422.63		S2-110	1259.03	161.919	1725.67
											S6	219.371	448.589	972.683		s3-10	517.783	235.99	1058.49		S3-8	797.677	242.473	1344.87		S3-1	1463.36	79.202	1847.29
											S6-12	59.3081	484.541	848.571		s3-12	223.558	108.835	637.115		S3-9	828.95	145.227	1278.9		S3-12	1310.11	155.123	1769.96
											S6-14	529.193	214.563	1048.48		s3-13	621.819	171.649	1098.19		S3-10	947.402	148.868	1400.99		S3-13	1511.16	179.728	1995.61
											S7	161.437	387.678	853.838							S3-11	971.178	122.093	1397.99		S3-14	1322.77	76.1558	1703.65
											S7-12	412.638	262.192	979.553							S4-1	704.072	178.856	1187.65		S3-15	1457.27	76.1558	1838.15
											S7-13	399.357	345.086	1049.17							S4-2	891.282	130.661	1326.67		S3-16	1249.19	250.26	1804.17
											S7-15	117.013	589.647	1011.38							S4-3	808.815	136.445	1249.98		S3-17	1364.71	127.239	1796.67
											S7-16	196.702	370.733	872.157							S4-4	932.194	157.008	1393.92		S3-18	1293.24	118.803	1716.77
											S7-28	147.469	458.665	910.856							S4-5	855.296	79.8962	1239.91
											S13-1	431.186	164.872	900.78							S4-6	915.058	169.86	1389.64
											S13-12	195.328	410.348	910.398							S4-7	647.523	187.638	1139.88
											S13-13	867.41	129.608	1301.74							S4-8	839.232	161.934	1305.89
												0
											S13-15	292.419	346.002	943.143
											S13-16	332.034	198.762	835.519
											N=4
												CC length (nm)	CC distance to MC end	Distance to MC proximal end
											S1-1	386.463	202.714	893.899
											S1-22	423.623	624.799	1353.14
											S2-1	248.843	629.668	1183.23
											S3-1	320.6	516.394	1141.72
											S3-22	524.339	1186.04	2015.1
											S5-1	465.652	399.277	1169.65
											S5-2	369.805	543.56	1218.09
											S5-33	575.081	306.249	1186.05
											S6-1	930.279	196.819	1431.82
											S6-12	314.962	468.215	1087.9
											S6-13	884.405	348.022	1537.15
											S7-1	586.357	315.731	1206.81
											S7-22	451.3	243.718	999.74
											S7-23	248.331	463.345	1016.4
											S8-1	0
											S12-1	164.272	396.458	865.452
											S15-1	914.646	100.716	1320.08
											S15-12	665.29	266.526	1236.54
											S15-13	733.459	313.681	1351.86
											S15-14	69.4506	564.318	938.491
											S15-15	505.375	430.03	1240.13
CEP290
	P4				P7				P10					P14				P30				P60
N=1				N=1				N=1					N=1				N=1				N=1
	CC length (nm)	Distance to MC proximal end (nm)			CC length (nm)	Distance to MC proximal end (nm)			CC length (nm)	Distance to MC proximal end (nm)				CC length (nm)	Distance to MC proximal end (nm)			CC length (nm)	Distance to MC proximal end (nm)			CC length (nm)	Distance to MC proximal end (nm)
S1-2	236.87	565.198		S5-1	877.035	1226.89		S1-1	1307.1	1688.65			S1-1	1363.19	1663.56		S1-1	1168.25	1446.66		S1-1	1228.39	1630.34
S2-22	386.396	832.07		S6-1	620.542	880.645		S2-1	1538.81	1923.7			S2-1	1171.38	1492.28		S2-1	1311.85	1748.25		S1-11	1448.21	1811.89
S3-1	491.887	786.341		S6-12	629.204	914.331		S2-2	1492.21	1962.84			S2-2	1274.32	1641.06		S3-1	1035.31	1386.18		S1-12	1643.99	2088.66
S4-2	457.288	820.214		S6-13	612.12	962.694		S3-1	1176.06	1540.35			S3-1	1453.19	1878.15		S4-1	1174.91	1564.15		S1-13	1519.99	1933.81
S5-2	632.944	1034.34		S2-1	485.317	831.8		S3-2	1406.99	1859.6			S3-2	1535.31	1967.87		S4-2	1218.6	1568.15		S2-1	1744.25	2144.72
S6-2	266.63	583.586		S2-2	939.595	1249.26		S3-3	1260.76	1707.96			S3-3	1399.19	1819.09		S5-1	1245.25	1614.77		S2-11	1697.09	2110.01
S7-2	487.048	765.775		S4-1	868.614	1174.19		S3-4	1001.76	1265.39			S4-1	1179.82	1580.03		S6-1	1409.36	1843.89		S2-12	1621.74	2073.23
S8-2	199.368	571.247		S7-1	584.45	909.278		S3-5	875.348	1280.58			S4-2	1387.38	1799.4		S6-2	1137.88	1477.03		S2-13	1649.33	2036.74
S8-21	342.119	709.885						S3-6	1118.64	1466.21			S4-3	1435.75	1862.68		S6-3	1414.96	1856.41		S2-14	1461.26	1810.7
S9-2	317.682	631.976						S4-1	1336.19	1733.19			S4-4	1852.56	2309.58		S6-4	1231.39	1604.65		S2-15	1664.75	2094.59
S10-2	523.34	896.913		N=2				S4-2	1179.14	1589.01			S5-1	1482.72	1873.09		S7-1	1280.15	1631.55		S2-16	1612.25	2035.26
S10-21	414.946	820.456			CC length (nm)	Distance to MC proximal end (nm)		S4-3	1249.94	1621.97			S6-1	1635.43	2083.74		S7-3	1224.2	1596.39		S3-1	1507.24	1869.14
S10-22	386.154	764.082		S1	926.33	1310.07		S4-4	1501.74	1976.74			S6-2	1688.59	2074.74		S7-12	1518.06	1872.13		S3-11	1641.62	2006.19
S11-2	511.001	832.07		s2	815.209	1157.73		S5-1	1144.9	1607.04			S7-1	1550.22	1891.65		S8-1	1381.12	1720.81		S3-12	1714.29	2167.56
S11-22	457.53	804.245		S2-2	794.238	1238.96		S6-1	1189.96	1596.74			S8-1	1076.04	1454.03		S8-2	1044.37	1432.01		S3-13	1692.64	2122.47
S12-2	250.661	581.167		S3	661.423	1031.42		S6-2	1000.21	1483.97							S9-1	1159.19	1477.3
S12-21	330.505	675.527		S4-1	461.598	829.189		S6-3	1263.59	1655.95							S9-2	1335.56	1745.05		N=2
				S4-2	891.137	1182.32							N=2				S9-3	1296.67	1693.9
				S5	753.984	1213.89											S10-1	1389.38	1795.67			CC length (nm)	Distance to MC proximal end (nm)
N=2				S6-1	969.959	1331.28		N=2						CC length (nm)	Distance to MC proximal end (nm)		S11-1	1258.3	1638.22		S1-1	1038.66	1394.6
				S6-2	869.926	1138.45			CC length (nm)	Distance to MC proximal end (nm)			S1-1	859.853	1115.11		S11-2	1289.74	1647.54		S1-10	1735.96	2204.13
	CC length (nm)	Distance to MC proximal end (nm)		S6-3	654.192	913.313		s1-1	495.579	771.719			S2-1	1091.99	1483.72		S11-3	1351.28	1757.3		S2-1	1672.12	2024.85
S1-22	482.098	826.931		S7-1	755.189	1090.72		Ss1-10	573.567	861.444			S2-2	1008.34	1292.39		S12-1	1462.64	1922.75		S2-10	1832.16	2189.55
S2-2	324.243	585.418		S7-2	732.531	1117.72		s1-11	492.396	770.127			S3-1	911.993	1260.42		S12-2	1379.52	1806.06		S2-11	1624.02
S2-21	413.836	662.769		S7-3	735.905	1013.11		S2-1	611.367	850.303			S3-2	981.815	1309.84		S12-3	1301.46	1725.6		S2-12	1389.35	1797.76
S4-2	430.902	676.496		S7-4	755.43	1054.08		s2-10	859.057	1128.63			S3-3	1042.8	1378.08		S12-4	1233.26	1569.21		S3-1	1745.29	2145.24
S5-2	315.339	627.154		S7-5	540.178	878.844		s2-11	699.302	948.384			S3-4	1263.82	1555.58		S12-5	1171.71	1525.25		S3-10	1688.73	2127.17
S5-3	629.38	872.562		S7-6	766.759	1102.53		s2-12	641.01	899.642			S3-5	837.183	1231.18		S12-6	1308.12	1651.54		S4	1650.55	2061.58
S5-22	410.683	635.131		S7-7	646.237	909.698		S3-1	741.081	1020.6			S3-6	879.122	1247.5		S12-7	1322.77	1643.81		S5-1	1791.93	2110.55
S6-2	293.266	520.866		S7-8	670.342	988.037		s3-10	633.052	944.405			S4-1	1076.12	1410.04		S12-8	1333.96	1679.24		S5-10	1809.71	2185.47
	481.171	757.556		S7-9	743.378	1028.29		s3-11	631.261	904.616			S4-2	841.264	1132.11			1134.95	1438.13		S6	2013.77	2498.85
S6-21	292.709	556.296						s3-12	705.668	965.295			S5-1	802.953	1095.84
S6-23	193.284	409.57		N=3				s3-13	750.232	1059			S5-2	812.7	1094.94		N=2				N=3
S7-2	479.872	779.445						s3-14	683.784	997.922			S6-1	911.993	1186.29
					CC length (nm)	Distance to MC proximal end (nm)		s3-15	921.526	1147.33			S6-3	884.563	1201.94			CC length (nm)	Distance to MC proximal end (nm)			CC length (nm)	Distance to MC proximal end (nm)
				S1	553.17	893.659							S6-4	1106.72	1438.83		S1-1	1218.9	1601.09		S1	1299.17	1646.99
N=3				S2	467.803	779.345							S7-2	1053	1328.43		S1-11	1104.78	1501.49		S1-10	1393.25	1783.14
				S3	791.856	1128.42		N=3					S7-4	1122.37	1468.98		S2-1	1142.9	1457.22		S2	1503.38	1807.49
	CC length (nm)	Distance to MC proximal end (nm)		S4	747.209	1072.98			CC length (nm)	Distance to MC proximal end (nm)			S7-5	1026.47	1330.7			1016.73	1331.05		S3	1769.3	2061.51
S1-1	583.39	917.136		S5	608.61	980.252		s1-1	717.554	1025.6			S7-6	952.571	1273.8		S3-1	1622	2052.15		S4	1576.43	1904.06
S1-12	513.046	842.353		S6	623.819	990.065		s1-10	1055.11	1375.89							S3-11	1330.31	1763.91		S5	1452.47	1782.86
S2-1	254.969	613.125		S7	412.363	693.977		s1-12	956.672	1281.29			N=3				S3-12	1247.92	1585.35		S(-10	1586.95	1896.87
S2-12	579.395	949.09		S8	477.615	773.212		s2-1	995.885	1384.98				CC length (nm)	Distance to MC proximal end (nm)		S3-13	1197.99	1570.6		S6	1687.12	1965.77
S3-12	586.496	946.427		S9	802.404	1207.41		s2-1é	913.417	1251.37			S1-1	1169.19	1578.15		S3-14	1228.24	1631.84		S7	1634.54	1959.68
S4-12	477.097	799.748		S10	695.695	1032.75		s2-10	1069.26	1422.78			S2-1	1065.28	1501.76		S4-13	1247.67	1558.3		S7-10	1559.55	1968.81
S5	337.962	660.391		S11-1	622.347			s2-11	890.778	1291.19			S2-10	1252.27	1671.38		S5-1	1145.11	1498.04		S8-1	1395.74	1789.22
S6	269.837	573.404		S12-1	862.504	1260.64		s2-12	955.257	1320.3			S3	1533.81	1918.73		S5-11	1215.21	1640.69		S8-10	1450.25	1801.12
S6-12	535.458	890.729		S12-2	781.307	1206.43		s3-1	996.895	1324.34			S4-1	1546.63	2059.24		S5-112	1238.33	1591.26		S8-11	1767.09	2104.4
S7-1	294.025	653.734		S12-3	656.691	998.16		s3-10	572.224	883.502			S4-10	1352.7	1804.41			1550.92			S8-12	1632.05	1969.36
S7-12	324.204	639.088		S12-5	728.811	1012.39		s3-11	562.32	853.587			S4-11	1297.41	1706.11		S6-1	1566.17	1940.99
S8-1	235.22	576.289		S12-6	666.012	1150.25		s3-12	700.576	1093.71			S5	1131.26	1542.63		S6-11	958.442	1288.5
S8-12	528.135	853.005		S14-1	732	1116.4		s3-13	872.587	1189.73			S5-10	1606.2	2013.56		S6-12	1798.59	2230.95
				S14-12	716.791			s3-14	871.172	1190.74			S6	1274.7	1543.43		S7-1	1408.52	1776.45
				S14-13	549.491	929.719							S6-10	1271.23	1697.02		S7-11	1532.23	1899.67
																	S7-12	1465.09	1748.17
																	S8-1	1561.74	1976.16
																	S9-1	1705.86	2055.84
																	S9-11	1510.83	1899.91
																	S9-12	1405.32	1880.24
																	S9-14	1473.94	1859.83
																	S9-15	1414.67	1830.8
																	N=3
																		CC length (nm)	Distance to MC proximal end (nm)
																	S1	1102.75	1518.12
																	S2-1	1339.97
																	S2-10	1098.7	1449.77
																	S3-1	1338.3	1726.53
																	S3-10	1077.98	1440.95
																	S4-10	1309.96	1631.97
																	S5	1100.36	1398.8
																	S5-10	1485.49	1829.89
																	S6-1	1658.17	2020.43
																	S6-10	1540.27	1852.52
																	S6-11	1264.94	1667.93
																	S6-12	1131.8	1509.07

## Sheet: Figure 2G
CEP290
	P4				P7				P10					P14				P30				P60
N=1				N=1				N=1					N=1				N=1				N=1
	CC length (nm)	Distance to MC proximal end (nm)			CC length (nm)	Distance to MC proximal end (nm)			CC length (nm)	Distance to MC proximal end (nm)				CC length (nm)	Distance to MC proximal end (nm)			CC length (nm)	Distance to MC proximal end (nm)			CC length (nm)	Distance to MC proximal end (nm)
S1-2	236.87	565.198		S5-1	877.035	1226.89		S1-1	1307.1	1688.65			S1-1	1363.19	1663.56		S1-1	1168.25	1446.66		S1-1	1228.39	1630.34
S2-22	386.396	832.07		S6-1	620.542	880.645		S2-1	1538.81	1923.7			S2-1	1171.38	1492.28		S2-1	1311.85	1748.25		S1-11	1448.21	1811.89
S3-1	491.887	786.341		S6-12	629.204	914.331		S2-2	1492.21	1962.84			S2-2	1274.32	1641.06		S3-1	1035.31	1386.18		S1-12	1643.99	2088.66
S4-2	457.288	820.214		S6-13	612.12	962.694		S3-1	1176.06	1540.35			S3-1	1453.19	1878.15		S4-1	1174.91	1564.15		S1-13	1519.99	1933.81
S5-2	632.944	1034.34		S2-1	485.317	831.8		S3-2	1406.99	1859.6			S3-2	1535.31	1967.87		S4-2	1218.6	1568.15		S2-1	1744.25	2144.72
S6-2	266.63	583.586		S2-2	939.595	1249.26		S3-3	1260.76	1707.96			S3-3	1399.19	1819.09		S5-1	1245.25	1614.77		S2-11	1697.09	2110.01
S7-2	487.048	765.775		S4-1	868.614	1174.19		S3-4	1001.76	1265.39			S4-1	1179.82	1580.03		S6-1	1409.36	1843.89		S2-12	1621.74	2073.23
S8-2	199.368	571.247		S7-1	584.45	909.278		S3-5	875.348	1280.58			S4-2	1387.38	1799.4		S6-2	1137.88	1477.03		S2-13	1649.33	2036.74
S8-21	342.119	709.885						S3-6	1118.64	1466.21			S4-3	1435.75	1862.68		S6-3	1414.96	1856.41		S2-14	1461.26	1810.7
S9-2	317.682	631.976						S4-1	1336.19	1733.19			S4-4	1852.56	2309.58		S6-4	1231.39	1604.65		S2-15	1664.75	2094.59
S10-2	523.34	896.913		N=2				S4-2	1179.14	1589.01			S5-1	1482.72	1873.09		S7-1	1280.15	1631.55		S2-16	1612.25	2035.26
S10-21	414.946	820.456			CC length (nm)	Distance to MC proximal end (nm)		S4-3	1249.94	1621.97			S6-1	1635.43	2083.74		S7-3	1224.2	1596.39		S3-1	1507.24	1869.14
S10-22	386.154	764.082		S1	926.33	1310.07		S4-4	1501.74	1976.74			S6-2	1688.59	2074.74		S7-12	1518.06	1872.13		S3-11	1641.62	2006.19
S11-2	511.001	832.07		s2	815.209	1157.73		S5-1	1144.9	1607.04			S7-1	1550.22	1891.65		S8-1	1381.12	1720.81		S3-12	1714.29	2167.56
S11-22	457.53	804.245		S2-2	794.238	1238.96		S6-1	1189.96	1596.74			S8-1	1076.04	1454.03		S8-2	1044.37	1432.01		S3-13	1692.64	2122.47
S12-2	250.661	581.167		S3	661.423	1031.42		S6-2	1000.21	1483.97							S9-1	1159.19	1477.3
S12-21	330.505	675.527		S4-1	461.598	829.189		S6-3	1263.59	1655.95							S9-2	1335.56	1745.05		N=2
				S4-2	891.137	1182.32							N=2				S9-3	1296.67	1693.9
				S5	753.984	1213.89											S10-1	1389.38	1795.67			CC length (nm)	Distance to MC proximal end (nm)
N=2				S6-1	969.959	1331.28		N=2						CC length (nm)	Distance to MC proximal end (nm)		S11-1	1258.3	1638.22		S1-1	1038.66	1394.6
				S6-2	869.926	1138.45			CC length (nm)	Distance to MC proximal end (nm)			S1-1	859.853	1115.11		S11-2	1289.74	1647.54		S1-10	1735.96	2204.13
	CC length (nm)	Distance to MC proximal end (nm)		S6-3	654.192	913.313		s1-1	495.579	771.719			S2-1	1091.99	1483.72		S11-3	1351.28	1757.3		S2-1	1672.12	2024.85
S1-22	482.098	826.931		S7-1	755.189	1090.72		Ss1-10	573.567	861.444			S2-2	1008.34	1292.39		S12-1	1462.64	1922.75		S2-10	1832.16	2189.55
S2-2	324.243	585.418		S7-2	732.531	1117.72		s1-11	492.396	770.127			S3-1	911.993	1260.42		S12-2	1379.52	1806.06		S2-11	1624.02
S2-21	413.836	662.769		S7-3	735.905	1013.11		S2-1	611.367	850.303			S3-2	981.815	1309.84		S12-3	1301.46	1725.6		S2-12	1389.35	1797.76
S4-2	430.902	676.496		S7-4	755.43	1054.08		s2-10	859.057	1128.63			S3-3	1042.8	1378.08		S12-4	1233.26	1569.21		S3-1	1745.29	2145.24
S5-2	315.339	627.154		S7-5	540.178	878.844		s2-11	699.302	948.384			S3-4	1263.82	1555.58		S12-5	1171.71	1525.25		S3-10	1688.73	2127.17
S5-3	629.38	872.562		S7-6	766.759	1102.53		s2-12	641.01	899.642			S3-5	837.183	1231.18		S12-6	1308.12	1651.54		S4	1650.55	2061.58
S5-22	410.683	635.131		S7-7	646.237	909.698		S3-1	741.081	1020.6			S3-6	879.122	1247.5		S12-7	1322.77	1643.81		S5-1	1791.93	2110.55
S6-2	293.266	520.866		S7-8	670.342	988.037		s3-10	633.052	944.405			S4-1	1076.12	1410.04		S12-8	1333.96	1679.24		S5-10	1809.71	2185.47
	481.171	757.556		S7-9	743.378	1028.29		s3-11	631.261	904.616			S4-2	841.264	1132.11			1134.95	1438.13		S6	2013.77	2498.85
S6-21	292.709	556.296						s3-12	705.668	965.295			S5-1	802.953	1095.84
S6-23	193.284	409.57		N=3				s3-13	750.232	1059			S5-2	812.7	1094.94		N=2				N=3
S7-2	479.872	779.445						s3-14	683.784	997.922			S6-1	911.993	1186.29
					CC length (nm)	Distance to MC proximal end (nm)		s3-15	921.526	1147.33			S6-3	884.563	1201.94			CC length (nm)	Distance to MC proximal end (nm)			CC length (nm)	Distance to MC proximal end (nm)
				S1	553.17	893.659							S6-4	1106.72	1438.83		S1-1	1218.9	1601.09		S1	1299.17	1646.99
N=3				S2	467.803	779.345							S7-2	1053	1328.43		S1-11	1104.78	1501.49		S1-10	1393.25	1783.14
				S3	791.856	1128.42		N=3					S7-4	1122.37	1468.98		S2-1	1142.9	1457.22		S2	1503.38	1807.49
	CC length (nm)	Distance to MC proximal end (nm)		S4	747.209	1072.98			CC length (nm)	Distance to MC proximal end (nm)			S7-5	1026.47	1330.7			1016.73	1331.05		S3	1769.3	2061.51
S1-1	583.39	917.136		S5	608.61	980.252		s1-1	717.554	1025.6			S7-6	952.571	1273.8		S3-1	1622	2052.15		S4	1576.43	1904.06
S1-12	513.046	842.353		S6	623.819	990.065		s1-10	1055.11	1375.89							S3-11	1330.31	1763.91		S5	1452.47	1782.86
S2-1	254.969	613.125		S7	412.363	693.977		s1-12	956.672	1281.29			N=3				S3-12	1247.92	1585.35		S(-10	1586.95	1896.87
S2-12	579.395	949.09		S8	477.615	773.212		s2-1	995.885	1384.98				CC length (nm)	Distance to MC proximal end (nm)		S3-13	1197.99	1570.6		S6	1687.12	1965.77
S3-12	586.496	946.427		S9	802.404	1207.41		s2-1é	913.417	1251.37			S1-1	1169.19	1578.15		S3-14	1228.24	1631.84		S7	1634.54	1959.68
S4-12	477.097	799.748		S10	695.695	1032.75		s2-10	1069.26	1422.78			S2-1	1065.28	1501.76		S4-13	1247.67	1558.3		S7-10	1559.55	1968.81
S5	337.962	660.391		S11-1	622.347			s2-11	890.778	1291.19			S2-10	1252.27	1671.38		S5-1	1145.11	1498.04		S8-1	1395.74	1789.22
S6	269.837	573.404		S12-1	862.504	1260.64		s2-12	955.257	1320.3			S3	1533.81	1918.73		S5-11	1215.21	1640.69		S8-10	1450.25	1801.12
S6-12	535.458	890.729		S12-2	781.307	1206.43		s3-1	996.895	1324.34			S4-1	1546.63	2059.24		S5-112	1238.33	1591.26		S8-11	1767.09	2104.4
S7-1	294.025	653.734		S12-3	656.691	998.16		s3-10	572.224	883.502			S4-10	1352.7	1804.41			1550.92			S8-12	1632.05	1969.36
S7-12	324.204	639.088		S12-5	728.811	1012.39		s3-11	562.32	853.587			S4-11	1297.41	1706.11		S6-1	1566.17	1940.99
S8-1	235.22	576.289		S12-6	666.012	1150.25		s3-12	700.576	1093.71			S5	1131.26	1542.63		S6-11	958.442	1288.5
S8-12	528.135	853.005		S14-1	732	1116.4		s3-13	872.587	1189.73			S5-10	1606.2	2013.56		S6-12	1798.59	2230.95
				S14-12	716.791			s3-14	871.172	1190.74			S6	1274.7	1543.43		S7-1	1408.52	1776.45
				S14-13	549.491	929.719							S6-10	1271.23	1697.02		S7-11	1532.23	1899.67
																	S7-12	1465.09	1748.17
																	S8-1	1561.74	1976.16
																	S9-1	1705.86	2055.84
																	S9-11	1510.83	1899.91
																	S9-12	1405.32	1880.24
																	S9-14	1473.94	1859.83
																	S9-15	1414.67	1830.8
																	N=3
																		CC length (nm)	Distance to MC proximal end (nm)
																	S1	1102.75	1518.12
																	S2-1	1339.97
																	S2-10	1098.7	1449.77
																	S3-1	1338.3	1726.53
																	S3-10	1077.98	1440.95
																	S4-10	1309.96	1631.97
																	S5	1100.36	1398.8
																	S5-10	1485.49	1829.89
																	S6-1	1658.17	2020.43
																	S6-10	1540.27	1852.52
																	S6-11	1264.94	1667.93
																	S6-12	1131.8	1509.07
LCA5
	P4			P7			P10			P14			P30			P60
N=1			N=1			N=1			N=1			N=1			N=1
	Distance to MC proximal end (nm)			Distance to MC proximal end (nm)			Distance to MC proximal end (nm)			Distance to MC proximal end (nm)			Distance to MC proximal end (nm)			Distance to MC proximal end (nm)
S1-1	912.631		S1-1	940.654		s4-1	1261.77		s1-1	2303.2		s1-1	1774.42		S1-1	1890.37
S1-12	663.789		S2-1	1135.16		s5-1	1117.91		s1-20	1936.67		s1-2	1407.85		s1-10	1739.68
S1-14	543.177		S3-2	1217.51		s6	1651.87		s2-10	2207.47		s2-1	1601.26		s2-1	1910.83
S1-15	870.945		S3-3	1133.56		s7	1661.18		s3-1	1288.88		s2-2	1378.26		s2-10	1588.75
S1-16	1250.34		S4-2	1058.55		s8	1540.99		s4	2022.46		s3-1	1650.84		s2-11	2213.18
S1-17	845.553		S4-3	779.865		s8-10	1631.13		s4-10	1959.53		s3-2	1333.34		s2-12	1778.68
S2-1	838.359		S4-4	1088.37		s9	1556.94		s4-11	2288.68		s4	1587.76		s2-13	1645.8
S3-1	771.705		S6-2	1169.57		s10	1768.61		s4-12	1887.2		s5-1	1464.96		s3-1	1690.58
S5-1	546.986		S4-2	1155.58		s11-1	1640.7		s4-13	1791.73		s5-2	1774.68		s3-10	1913.96
S5-12	699.973		S4-22	878.953		s11-10	1436.75		s4-14	1610.22		s5-3	1607.49		s4-1	1685.04
S5-13	553.546		S4-23	1119.79		s11-11	1435.15		s4-15	1637.38		s5-4	1678.62		s4-10	1974.87
						s11-12	1498.44		s4-16	1748.17		s5-5	1603.08		s5-1	1712.96
			N=2									s5-6	1669.28		s6-1	1898.8
N=2												s5-7	1629.3		s7-1	1946.7
				Distance to MC proximal end (nm)		N=2			N=2			s6-1	1427.32		s7-10	1722.35
	Distance to MC proximal end (nm)		S1-1	665.178								s6-2	1683.81
S1-1	1173.86		S1-2	574.587			Distance to MC proximal end (nm)			Distance to MC proximal end (nm)		s7	1428.62
S2-1	990.947		S2-1	975.805		s1-1	1088.21		s1-1	1988.15		s7-2	1402.92		N=2
S2-12	569.817		S2-2	640.682		s1-10	1391.37		s1-2	1631.22		s8	1330.75
S3-1	798.288		S3-1	455.7		s1-12	1292.11		s2-1	1768.59		s9	1435.37			Distance to MC proximal end (nm)
S3-13	792.395		S3-2	729.584		s1-13	824.165		s2-2	1815.15		s10-1	1986.52		s1-1	1743.96
S4-1	645.067		S3-4	744.999		s1-14	1210.45		s2-3	2073.51		s10-2	1577.89		s1-2	1967.61
S5-1	771.996					s2-1	1625.84		s2-4	1670.3					s1-3	1414.89
S6-1	557.124					s2-10	1365.7		s2-5	1656.51		N=2			s1-4	1883.44
			N=3			s2-11	1041.51		s4-1	1756.52					s1-5	1800.63
						S3-1	1443.21		s4-2	1773.47			Distance to MC proximal end (nm)		s2	1995.13
N=3				Distance to MC proximal end (nm)		s3-10	1257.88		s4-3	1240.37		s1-1	1667.73		s3-1	1805.53
			s1-1	1106.53		s3-11	1505.79		s4-4	1490.4		s1-2	1725.99		s3-2	1977.15
	Distance to MC proximal end (nm)		s2-1	847.73		s3-12	1101.66		s4-5	1449.3		s1-3	1318.2		s4	1741.79
S1-1	451.502		s2-2	1142.44		s3-13	1270.84		s4-6	1571.15		s1-4	1637.02		s5	1795.72
S2-12	518.366		s3-1	970.305		s3-14	1253.97		s5-1	1863.43		s1-5	1716		s6	1977.96
S3-12	799.874		s4-1	1289.91		s3-16	1020		s5-3	1796.18		s2-1	1675.05		s7	2141.14
S4-1	691.305		s5	1342.34					s5-4	2024.94		s2-2	1586.57
S4-12	571.63		s6	1412.25		N=3			s5-5	1870.32		s2-3	1649.45		N=3
S5-1	564.377		s7	1083.54								s2-4	1890.52
S5-12	504.993		s7-2	1147.46			Distance to MC proximal end (nm)					s2-5	1465.42			Distance to MC proximal end (nm)
S6-1	832.513		s8	834.324		s1-1	1167.82		N=3			s2-6	1421.55		S1-1	1790.08
S6-12	568.004		s9	1191.99		s1-10	950.243					s2-7	1533.92		s1-10	1490.04
S6-13	760.209		s10	1161.11		s1-11	1128.58			Distance to MC proximal end (nm)		s2-8	1886.38		s1-11	1805.66
			s10-2	955.701		S2-1	976.952		s3-1	1242.84		s2-10	1938.3		s1-12	1820.5
			s10-3	797.934		s2-10	1165.56		s4-1	1826.92		s2-11	1682.12		s1-13	1574.14
			s10-4	1342.34		s2-12	1371.23		s4-11	1467.42		s3	1635.56		s1-14	1865.27
			s10-5	1175.47		s2-13	868.676		s4-12	1530.02		s4	1585.59		s2	1768.8
			s10-6	856.588		s2-14	890.044		s5	1839.49		s5-1	1541.96		s3-1	1877.14
			s11	1358.38		s3-1	1035.51		s6	1394.38		s5-2	1894.42		s3-10	1950.11
						s3-10	1292.54		s7	1819.09		s5-3	2297.83		s3-12	1726.26
						s3-11	989.074		s8	1661.39		s5-4	1883.21		s3-13	1739.37
						s3-12	1004.89		s9	1563.69		S6-1	1837.87		s4	1761.88
						s3-13	948.394		s10	1626.3		S6-2	1753.29		s4-10	1968.91
									s11	1613.97		S6-3	1916.12		s4-11	1786.36
									s12	1629.62		S6-4	1784.98		s4-12	2101.24
									s13	1936.95					s4-13	1951.84
															s4-14	1706.97
												N=3			s4-15	1999.09
															s4-16	1806.4
													Distance to MC proximal end (nm)
												s1-1	2202.27
												s1-10	2570.49
												s2	1820.27
												s3-1	2049.63
												s3-10	1764.36
												s4	1773.73
												s4-10	1893.34
												s5	2010.62
												s5-10	1991.12
												s5-13	1900.1
												s6-10	2195.25
												s6-11	1879.56
												s6-12	2156.76
												s6-13	1800.77
												s6-14	1790.89

## Sheet: Figure 2H
distance between mother centriole and inner scaffold POC5 signal	CC POC5 length
324.248	51.0645
484.541	59.3081
564.318	69.4506
313.759	76.8189
258.715	95.136
589.647	117.013
434.563	118.107
605.228	120.172
504.452	124.753
248.458	129.02
300.273	132.969
465.432	142.243
458.665	147.469
259.141	150.494
341.814	157.615
431.82	160.127
387.678	161.437
400.502	161.895
396.458	164.272
276.037	165.033
284.289	173.284
245.962	187.905
333.92	193.896
563.402	194.147
444.926	195.099
410.348	195.328
370.733	196.702
39.6865	196.861
140.867	208.452
130.062	208.649
260.008	210.69
448.589	219.371
579.718	219.535
539.992	220.679
392.259	220.991
108.835	223.558
304.059	228.101
535.31	231.291
400.044	239.751
187.755	240.497
450.128	242.853
309.919	245.005
364.854	246.996
463.345	248.331
629.668	248.843
416.098	253.902
429.808	254.701
54.0286	259.927
489.647	263.471
351.463	263.753
466.021	276.823
232.341	282.158
448.763	282.646
346.002	292.419
344.596	302.77
419.011	304.059
230.653	305.114
274.673	309.809
468.215	314.962
376.121	320.249
516.394	320.6
409.832	324.307
465.08	324.619
428.703	327.049
198.762	332.034
231.291	340.85
409.911	345.607
428.463	348.291
543.56	369.805
202.714	386.463
483.191	387.417
679.78	387.897
78.9122	394.561
345.086	399.357
212.456	406.609
262.192	412.638
344.908	422.005
624.799	423.623
167.721	423.832
164.872	431.186
111.593	442.394
243.718	451.3
318.71	461.836
399.277	465.652
339.133	477.671
357.388	484.415
421.622	489.462
393.289	500.351
270.024	502.633
314.686	504.074
430.03	505.375
445.267	506.919
302.076	507.095
247.332	507.532
196.702	507.898
327.5	515.255
374.801	517.528
235.99	517.783
289.7	523.713
477.253	526.258
214.563	529.193
415.138	531.252
419.342	531.678
332.209	535.999
405.66	542.48
376.121	545.922
390.778	547.281
70.2301	562.777
281.745	567.688
255.824	570.251
306.249	575.081
228.268	576.306
310.364	580.815
315.731	586.357
579.926	613.05
299.551	617.584
171.649	621.819
382.856	621.932
428.703	628.893
301.286	634.034
410.768	634.568
182.427	643.535
187.638	647.523
338.995	651.168
274.054	653.296
121.714	654.324
88.3339	658.603
266.526	665.29
150.136	667.342
394.618	669.459
343.731	674.5
208.942	675.511
99.7258	677.305
98.687	698.704
178.856	704.072
293.447	706.499
156.029	719.688
112.607	721.766
313.681	733.459
357.393	735.075
179.551	735.9
239.893	738.249
225.794	748.175
119.255	749.19
219.761	756.428
124.034	765.396
136.403	771.283
245.573	790.029
242.473	797.677
117.801	804.039
136.445	808.815
73.34	820.245
121.541	821.284
141.795	822.146
177.571	827.451
142.957	827.779
82.0912	828.091
310.574	828.673
145.227	828.95
242.065	832.384
114.024	837.72
161.934	839.232
89.7959	839.843
199.633	839.874
157.962	843.776
79.8962	855.296
208.111	855.486
128.091	860.437
142.442	862.151
129.608	867.41
110.955	871.79
350.714	874.167
181.34	879.17
348.022	884.405
270.325	890.331
130.661	891.282
229.406	892.06
184.425	892.781
137.123	907.089
100.716	914.646
169.86	915.058
117.178	920.594
104.434	929.421
196.819	930.279
132.161	931.551
87.8296	931.824
209.701	932.194
157.008	932.194
169.542	933.135
98.9722	939.689
148.868	947.402
183.14	949.33
264.901	950.847
138.08	954.328
148.567	957.386
192.482	964.159
267.47	964.263
92.8547	967.436
122.093	971.178
201.014	983.222
117.809	1000.09
198.818	1006.33
220.625	1009.95
121.686	1020.08
82.1491	1026.43
190.348	1030.71
279.001	1034.07
123.724	1035.25
177.571	1038.44
97.0058	1041.06
78.9699	1041.9
400.859	1042.23
283.152	1045.22
96.1319	1061.17
199.247	1063.32
374.695	1067.92
121.257	1072.74
224.818	1080.83
176.97	1081.05
141.371	1095.63
181.121	1100.27
182.118	1106.67
181.227	1114.48
122.318	1116.56
56.8084	1118.69
130.914	1130.58
98.3893	1135.66
126.436	1140.41
157.307	1155.77
101.103	1156.7
73.6283	1159.26
151.189	1159.26
194.23	1162.1
81.4256	1170.72
93.0272	1181.47
119.728	1184.39
93.8656	1185.19
113.513	1187.06
143.173	1220.25
111.96	1221.61
250.117	1222.74
164.285	1226.07
114.819	1226.93
71.6998	1248.3
250.26	1249.19
161.919	1259.03
100.651	1262.78
112.865	1270.01
101.782	1272.5
100.458	1276.85
128.645	1284.81
134.126	1287.2
185.602	1287.45
118.803	1293.24
112.476	1296.29
146.174	1305.13
155.123	1310.11
72.0163	1312.62
121.445	1313.79
76.1558	1322.77
125.828	1323.6
89.342	1325.65
164.496	1326.75
134.503	1330.97
98.0828	1332.6
100.651	1334.93
116.225	1340.81
99.6183	1341.77
144.95	1344.29
114.316	1355.19
125.984	1355.28
127.239	1364.71
92.1831	1369.23
92.5085	1371.12
114.901	1373.38
100.295	1373.41
138.678	1375.54
69.3217	1376.36
89.5445	1384.3
114.222	1388.99
154.709	1389.66
84.7875	1391.86
119.079	1392.2
123.122	1393.67
113.245	1396.15
94.0918	1397.81
110.993	1398.44
110.374	1398.72
97.7624	1420.5
124.632	1421.34
109.523	1422.7
86.4664	1425.72
110.811	1429.91
70.2365	1434.11
105.212	1438.29
114.585	1438.52
90.6991	1441.01
114.351	1443.91
102.54	1444.38
76.1558	1457.27
79.202	1463.36
178.619	1463.86
98.5205	1465.49
98.4975	1467.17
112.34	1486.24
148.849	1488.86
146.688	1494.53
115.127	1497.33
128.267	1501.35
82.4826	1506.71
179.728	1511.16
34.5476	1516.05
159.875	1518.26
148.849	1532.59
140.127	1547.02
129.576	1557.05
144.95	1565.35
115.29	1581.86
170.533	1587.72
120.917	1589.93
128.72	1594.17
194.422	1602.42
98.7882	1607.92
95.5756	1620.5
127.166	1625.59
179.649	1640.62
134.127	1647.54
89.2332	1648.23
89.9535	1660.12
99.5578	1681.91
86.4732	1713.13
75.229	1716.61
73.9923	1748.28
114.449	1753.39
161.345	1799.78
119.447	1840.21
66.8901	1846.46
121.19	1864.8
112.34	1962.64
125.123	1997.55
82.1044	2008.36

## Sheet: Figure 2I
distance between mother centriole and CEP290 signal	CEP290 Length
-88.4365	193.284
67.1567	199.368
36.3467	235.22
23.6055	236.87
25.7831	250.661
53.4334	254.969
12.2338	266.63
-1.15537	269.837
-41.1356	292.709
-77.1214	293.266
54.9867	294.025
7.09279	315.339
9.57233	317.682
10.1618	324.204
-43.547	324.243
40.3001	330.505
17.7066	337.962
63.0435	342.119
73.2055	386.154
140.952	386.396
-80.2748	410.683
-23.1081	412.363
-55.7896	413.836
100.788	414.946
-59.1285	430.902
58.2045	457.288
41.9938	457.53
62.869	461.598
6.81951	467.803
17.9285	477.097
-9.12553	477.615
-5.1498	479.872
-28.3365	481.171
40.1107	482.098
41.761	485.317
-25.9945	487.048
-10.2677	491.887
-26.991	492.396
-28.5826	495.579
16.347	511.001
24.5857	513.046
68.8503	523.34
20.1476	528.135
50.5486	535.458
33.9438	540.178
75.5059	549.491
35.7659	553.17
-13.4557	562.32
6.55499	572.224
-16.8447	573.567
64.9725	579.395
29.0238	583.39
20.1058	584.45
55.2086	586.496
66.9201	608.61
-65.7858	611.367
45.8514	612.12
-44.6192	620.542
61.5233	623.819
-19.5954	629.204
-61.5399	629.38
-31.3679	631.261
96.6747	632.944
6.63116	633.052
-46.09	641.01
-41.2617	646.237
-45.6005	654.192
36.7471	656.691
65.2794	661.423
179.517	666.012
12.973	670.342
9.41643	683.784
32.3316	695.695
-55.6395	699.302
88.4168	700.576
-45.0953	705.668
3.32094	717.554
-21.1456	728.811
79.6761	732
80.4652	732.531
-27.5223	735.905
-25.2005	741.081
-19.8089	743.378
21.0474	747.209
4.04483	750.232
155.189	753.984
30.8102	755.189
-6.06941	755.43
31.0513	766.759
120.397	781.307
31.841	791.856
140.003	794.238
100.282	802.404
-11.8326	802.953
-22.4873	812.7
37.8005	815.209
89.2732	837.183
-13.8729	841.264
-35.1479	859.057
-49.4639	859.853
93.4134	862.504
0.856743	868.614
-36.1998	869.926
14.8422	871.172
12.4167	872.587
100.512	875.348
45.1296	877.035
63.6567	879.122
12.6504	884.563
95.6934	890.778
-13.5418	891.137
43.7076	911.993
-30.4216	911.993
33.2359	913.417
-78.9164	921.526
79.0189	926.33
4.94717	939.595
16.5042	952.571
60.321	955.257
19.8954	956.672
25.3341	958.442
56.6019	969.959
23.305	981.815
84.3743	995.885
22.7252	996.895
179.036	1000.21
-41.0881	1001.76
-20.6737	1008.34
9.59375	1016.73
-0.497896	1026.47
46.1527	1035.31
51.2149	1038.66
30.5593	1042.8
82.9186	1044.37
-29.2881	1053
16.055	1055.11
131.754	1065.28
48.7997	1069.26
73.27	1076.04
29.1991	1076.12
58.2554	1077.98
87.0063	1091.99
46.3467	1098.7
-6.28984	1100.36
110.654	1102.75
91.9849	1104.78
27.3855	1106.72
42.8423	1118.64
41.894	1122.37
106.645	1131.26
72.5458	1131.8
-1.53644	1134.95
34.4302	1137.88
9.59375	1142.9
157.41	1144.9
48.2069	1145.11
13.3831	1159.19
-26.3135	1168.25
104.241	1169.19
16.1774	1171.38
48.8169	1171.71
84.5171	1174.91
59.5769	1176.06
105.146	1179.14
95.4883	1179.82
102.057	1189.96
67.8824	1197.99
120.76	1215.21
44.8206	1218.6
77.4742	1218.9
67.4663	1224.2
98.8713	1228.24
97.2277	1228.39
68.532	1231.39
31.2332	1233.26
48.2069	1238.33
64.8021	1245.25
5.9046	1247.67
32.7125	1247.92
67.3006	1249.94
114.392	1252.27
75.1925	1258.3
142.477	1260.76
87.6395	1263.59
-12.9661	1263.82
98.2686	1264.94
121.07	1271.23
62.0202	1274.32
-35.9979	1274.7
46.6855	1280.15
53.0796	1289.74
92.5097	1296.67
103.974	1297.41
43.1058	1299.17
119.418	1301.46
76.8264	1307.1
38.6929	1308.12
17.2894	1309.96
131.673	1311.85
16.3137	1322.77
128.876	1330.31
40.5579	1333.96
104.765	1335.56
92.2737	1336.19
83.5018	1338.3
101.302	1351.28
146.98	1352.7
-4.3534	1363.19
121.816	1379.52
34.9631	1381.12
107.301	1387.38
103.687	1389.35
101.568	1389.38
85.1661	1393.25
88.7634	1395.74
115.175	1399.19
170.195	1405.32
147.884	1406.99
63.2095	1408.52
129.809	1409.36
111.414	1414.67
136.735	1414.96
122.206	1435.75
58.9609	1448.21
46.1496	1450.25
25.6729	1452.47
120.238	1453.19
44.7221	1461.26
155.385	1462.64
-21.6411	1465.09
81.1633	1473.94
85.6447	1482.72
39.6778	1485.49
165.906	1492.21
170.283	1501.74
-0.614829	1503.38
57.1811	1507.24
84.3606	1510.83
49.3497	1518.06
109.093	1519.99
62.7176	1532.23
80.2	1533.81
127.831	1535.31
80.1733	1538.81
7.52426	1540.27
207.884	1546.63
36.7082	1550.22
104.536	1559.55
109.693	1561.74
70.0959	1566.17
22.9058	1576.43
5.19614	1586.95
102.638	1606.2
118.289	1612.25
146.767	1621.74
125.433	1622
32.5907	1632.05
20.4153	1634.54
143.581	1635.43
59.8509	1641.62
139.944	1643.99
82.6923	1649.33
106.311	1650.55
57.5409	1658.17
125.112	1664.75
48.0083	1672.12
-26.0724	1687.12
81.4261	1688.59
133.713	1688.73
125.112	1692.64
108.203	1697.09
45.2556	1705.86
148.547	1714.29
163.447	1735.96
95.7445	1744.25
95.2333	1745.29
32.5907	1767.09
-12.5135	1769.3
13.9013	1791.93
127.647	1798.59
71.0378	1809.71
52.6725	1832.16
152.3	1852.56
180.355	2013.77

## Sheet: Figure 2J
distance between mother centriole and inner scaffold POC5 signal	CC POC5 length	POC5 signal distal end			distance between mother centriole to CEP290 signal	CEP290 length
324.248	51.0645	375.313			-88.4365	193.284
484.541	59.3081	543.849			67.1567	199.368
564.318	69.4506	633.768			36.3467	235.22
313.759	76.8189	390.578			23.6055	236.87
258.715	95.136	353.851			25.7831	250.661
589.647	117.013	706.66			53.4334	254.969
434.563	118.107	552.67			12.2338	266.63
605.228	120.172	725.399			-1.15537	269.837
504.452	124.753	629.205			-41.1356	292.709
248.458	129.02	377.479			-77.1214	293.266
300.273	132.969	433.242			54.9867	294.025
465.432	142.243	607.674			7.09279	315.339
458.665	147.469	606.134			9.57233	317.682
259.141	150.494	409.635			10.1618	324.204
341.814	157.615	499.429			-43.547	324.243
431.82	160.127	591.946			40.3001	330.505
387.678	161.437	549.116			17.7066	337.962
400.502	161.895	562.397			63.0435	342.119
396.458	164.272	560.73			73.2055	386.154
276.037	165.033	441.07			140.952	386.396
284.289	173.284	457.573			-80.2748	410.683
245.962	187.905	433.866			-23.1081	412.363
333.92	193.896	527.815			-55.7896	413.836
563.402	194.147	757.549			100.788	414.946
444.926	195.099	640.024			-59.1285	430.902
410.348	195.328	605.676			58.2045	457.288
370.733	196.702	567.435			41.9938	457.53
39.6865	196.861	236.547			62.869	461.598
140.867	208.452	349.319			6.81951	467.803
130.062	208.649	338.71			17.9285	477.097
260.008	210.69	470.698			-9.12553	477.615
448.589	219.371	667.961			-5.1498	479.872
579.718	219.535	799.253			-28.3365	481.171
539.992	220.679	760.67			40.1107	482.098
392.259	220.991	613.25			41.761	485.317
108.835	223.558	332.393			-25.9945	487.048
304.059	228.101	532.159			-10.2677	491.887
535.31	231.291	766.601			-26.991	492.396
400.044	239.751	639.795			-28.5826	495.579
187.755	240.497	428.252			16.347	511.001
450.128	242.853	692.981			24.5857	513.046
309.919	245.005	554.924			68.8503	523.34
364.854	246.996	611.85			20.1476	528.135
463.345	248.331	711.676			50.5486	535.458
629.668	248.843	878.511			33.9438	540.178
416.098	253.902	670			75.5059	549.491
429.808	254.701	684.51			35.7659	553.17
54.0286	259.927	313.955			-13.4557	562.32
489.647	263.471	753.118			6.55499	572.224
351.463	263.753	615.216			-16.8447	573.567
466.021	276.823	742.844			64.9725	579.395
232.341	282.158	514.499			29.0238	583.39
448.763	282.646	731.409			20.1058	584.45
346.002	292.419	638.421			55.2086	586.496
344.596	302.77	647.366			66.9201	608.61
419.011	304.059	723.07			-65.7858	611.367
230.653	305.114	535.767			45.8514	612.12
274.673	309.809	584.482			-44.6192	620.542
468.215	314.962	783.177			61.5233	623.819
376.121	320.249	696.371			-19.5954	629.204
516.394	320.6	836.995			-61.5399	629.38
409.832	324.307	734.139			-31.3679	631.261
465.08	324.619	789.699			96.6747	632.944
428.703	327.049	755.752			6.63116	633.052
198.762	332.034	530.796			-46.09	641.01
231.291	340.85	572.141			-41.2617	646.237
409.911	345.607	755.517			-45.6005	654.192
428.463	348.291	776.755			36.7471	656.691
543.56	369.805	913.365			65.2794	661.423
202.714	386.463	589.177			179.517	666.012
483.191	387.417	870.608			12.973	670.342
679.78	387.897	1067.68			9.41643	683.784
78.9122	394.561	473.473			32.3316	695.695
345.086	399.357	744.443			-55.6395	699.302
212.456	406.609	619.065			88.4168	700.576
262.192	412.638	674.83			-45.0953	705.668
344.908	422.005	766.913			3.32094	717.554
624.799	423.623	1048.42			-21.1456	728.811
167.721	423.832	591.553			79.6761	732
164.872	431.186	596.058			80.4652	732.531
111.593	442.394	553.987			-27.5223	735.905
243.718	451.3	695.018			-25.2005	741.081
318.71	461.836	780.546			-19.8089	743.378
399.277	465.652	864.929			21.0474	747.209
339.133	477.671	816.804			4.04483	750.232
357.388	484.415	841.804			155.189	753.984
421.622	489.462	911.085			30.8102	755.189
393.289	500.351	893.639			-6.06941	755.43
270.024	502.633	772.657			31.0513	766.759
314.686	504.074	818.761			120.397	781.307
430.03	505.375	935.404			31.841	791.856
445.267	506.919	952.186			140.003	794.238
302.076	507.095	809.172			100.282	802.404
247.332	507.532	754.863			-11.8326	802.953
196.702	507.898	704.599			-22.4873	812.7
327.5	515.255	842.755			37.8005	815.209
374.801	517.528	892.329			89.2732	837.183
235.99	517.783	753.773			-13.8729	841.264
289.7	523.713	813.413			-35.1479	859.057
477.253	526.258	1003.51			-49.4639	859.853

## Sheet: Figure 2K
POC5
	P4		P7		P10		P14		P30		P60
	Present	absent	Present	absent	Present	absent	Present	absent	Present	absent	Present	absent
Number	20	28	88	5	54	0	67	0	64	0	49	0
%	41.6667	58.3333	94.6237	5.37634	100	0	100	0	100	0	100	0
CEP290
	P4		P7		P10		P14		P30		P60
	Present	absent	Present	absent	Present	absent	Present	absent	Present	absent	Present	absent
Number	42	0	43	0	45	0	46	0	69	0	41	0
%	100	0	100	0	100	0	100	0	100	0	100	0
LCA5
	P4		P7		P10		P14		P30		P60
	Present	absent	Present	absent	Present	absent	Present	absent	Present	absent	Present	absent
Number	29	0	36	0	40	0	42	0	62	0	46	0
%	100	0	100	0	100	0	100	0	100	0	100	0

## Sheet: Figure 3B
P4
	Microtubule diameter						Corrected with expansion factor
	-150	0	150	Expansion factor			-150	0	150
4-1_0	0.873308	0.926044	1.07917	5.0899		4-1_0	171.577	181.938	212.022
4-2_0	0.828276	0.908691	1.02127	5.0899		4-2_0	162.729	178.528	200.647
s6-22_0	1.28503	1.21105	1.3365	5.0899		s6-22_0	252.468	237.933	262.579
s9-2_0	1.07782	1.06055	1.23323	5.0899		s9-2_0	211.756	208.364	242.29
s1-1_0	0.860019	0.965659	1.28258	4.77746		s1-1_0	180.016	202.128	268.465
s6-2_0	1.17194	1.10084	1.12116	4.77746		s6-2_0	245.307	230.424	234.676
s2-1_0	1.69278	1.87156	2.17696	5.37126		s2-1_0	315.155	348.439	405.299
s7-2_0	1.44815	1.38179	1.50029	5.37126		s7-2_0	269.611	257.256	279.319
P7
	Microtubule diameter						Corrected with expansion factor
	-150	0	150	Expansion factor			-150	0	150
s3-1_0	0.736433	0.716118	0.882027	3.20375		s3-1_0	229.866	223.525	275.311
s5-1_0	0.729831	0.809061	0.949237	3.20375		s5-1_0	227.805	252.535	296.289
s5-2_0	0.973616	0.833439	0.964474	3.20375		s5-2_0	303.899	260.145	301.045
s5-3_0	0.749385	0.786799	1.0619	3.20375		s5-3_0	233.908	245.587	331.456
s5-4_0	0.781127	0.821758	1.0641	3.20375		s5-4_0	243.816	256.499	332.143
s6-1_0	0.648146	0.841142	0.94729	3.20375		s6-1_0	202.308	262.549	295.681
s6-3_0	0.778588	0.835471	0.906575	3.20375		s6-3_0	243.024	260.779	282.973
s8-1_0	0.741089	0.824551	0.948306	3.20375		s8-1_0	231.319	257.37	295.999
s8-2_0	0.74202	0.839534	1.12903	3.20375		s8-2_0	231.61	262.047	352.408
s8-4_0	0.689369	0.903358	1.2257	3.20375		s8-4_0	215.176	281.969	382.581
s1-1_0	1.06808	1.0437	1.15645	4.36702		s1-1_0	244.579	238.997	264.815
s3-1_0	1.03151	1.1077	1.17779	4.36702		s3-1_0	236.205	253.65	269.7
s5-22	0.918849	1.15434	1.35732	4.36702		s5-22	210.406	264.331	310.812
P10
	Microtubule diameter						Corrected with expansion factor
	-150	0	150	Expansion factor			-150	0	150
s3-1_0	1.17423	1.30696	1.39635	4.52538		s3-180	259.477	288.806	308.559
s3-2_0	1.18532	1.26252	1.37832	4.52538		s3-2_0	261.927	278.986	304.575
s3-2_0	0.940857	0.94729	1.09847	4.58494		s3-2_0	205.206	206.609	239.583
s5-1_0	0.784682	0.77554	0.870007	3.50319		s5-1_0	223.991	221.381	248.347
s5-2_0	0.824467	0.875255	1.04455	3.50319		s5-2_0	235.347	249.845	298.171
s6-1_0	0.735925	0.757257	0.891338	3.50319		s6-1_0	210.073	216.162	254.436
s6-2_0	0.910892	0.959818	1.01738	3.50319		s6-2_0	260.018	273.984	290.415
s2-1_0	1.13707	1.19175	1.21105	4.16605		s2-1_0	272.937	286.063	290.695
s3-2_0	1.01933	1.18083	1.34843	4.16605		s3-2_0	244.674	283.442	323.672
s7-1_0	1.13944	1.23543	1.27454	4.16605		s7-1_0	273.506	296.547	305.934
s8-1_0	0.895571	0.973446	1.04794	4.16605		s8-1_0	214.969	233.662	251.542
s8-2_0	0.955332	0.967521	1.01933	4.16605		s8-2_0	229.313	232.239	244.674
s8-3_0	0.878049	0.955924	1.11946	4.16605		s8-3_0	210.763	229.456	268.711
s9-1_0	1.03989	1.03634	1.111	4.16605		s9-1_0	249.612	248.758	266.679
s9-4_0	1.01069	0.997148	1.07164	4.16605		s9-4_0	242.602	239.351	257.231
s10-2_0	1.08637	1.06808	1.18083	4.16605		s10-2_0	260.766	256.378	283.442
s11-1_0	0.885836	0.95203	1.06495	4.16605		s11-1_0	212.632	228.521	255.626
s11-2_0	0.850792	0.849692	0.985889	4.16605		s11-2_0	204.22	203.956	236.648
P14
	Microtubule diameter						Corrected with expansion factor
	-150	0	150	Expansion factor			-150	0	150
s1-2_0	1.33066	1.4363	1.58663	4.8132		s3-180	276.461	298.409	329.642
s1-2_0	1.07274	1.18955	1.24796	4.57704		s3-2_0	234.374	259.895	272.656
s2-1_0true	1.07189	1.17144	1.26032	4.57704		s3-2_0	234.189	255.937	275.356
s2-2_0	1.23678	1.42656	1.60348	4.57704		s5-1_0	270.215	311.678	350.33
s4-1_0	1.21596	1.21884	1.27064	4.57704		s5-2_0	265.665	266.294	277.612
s4-6_0	1.3459	1.40684	1.6337	4.57704		s6-1_0	294.053	307.369	356.933
s4-7	1.20521	1.28749	1.43681	4.57704		s6-2_0	263.316	281.292	313.916
s4-8_0	1.21105	1.33007	1.35258	4.57704		s2-1_0	264.592	290.595	295.514
s4-10_0	1.33328	1.433	1.64851	4.57704		s3-2_0	291.298	313.084	360.169
s4-19_0	1.38119	1.6585	1.90381	4.57704		s7-1_0	301.765	362.351	415.947
s3-1_0true	1.15036	1.24178	1.25092	4.66856		s8-1_0	246.406	265.988	267.946
s3-8_0	1.09847	1.1821	1.26252	4.66856		s8-2_0	235.291	253.205	270.43
s3-9_0	0.949237	1.07418	1.09246	4.66856		s8-3_0	203.326	230.088	234.004
s3-10_0	0.983604	0.983604	1.05809	4.66856		s9-1_0	210.687	210.687	226.643
P30
	Microtubule diameter						Corrected with expansion factor
	-150	0	150	Expansion factor			-150	0	150
0215 S2-1 0	1.18286	1.38754	1.8851	3.73526		0215 S2-1 0	316.675	371.471	504.677
0215 S2-2 0	0.996047	1.04447	1.25287	3.73526		0215 S2-2 0	266.661	279.623	335.416
0215 S3-2 0	0.918764	1.08941	1.35758	3.73526		0215 S3-2 0	245.97	291.656	363.449
0215 S3-4 0	0.91724	0.994354	1.35334	3.73526		0215 S3-4 0	245.562	266.207	362.316
0215 S3-4-2 0	0.98699	1.03092	1.42716	3.73526		0215 S3-4-2 0	264.236	275.997	382.077
0215 S3-5 0	0.870007	0.902258	1.05285	3.73526		0215 S3-5 0	232.917	241.551	281.867
0215 S4-1 0	1.05767	0.983181	1.17855	3.73526		0215 S4-1 0	283.158	263.216	315.519
0215 s5-2 0	0.966759	1.13783	1.46042	3.73526		0215 s5-2 0	258.82	304.619	390.983
0215 s6-1 0	0.934424	0.948137	1.01162	3.73526		0215 s6-1 0	250.163	253.834	270.83
0215 S7-1 0	0.839534	1.04328	1.20216	3.73526		0215 S7-1 0	224.759	279.306	321.842
0215 S9-1 0	0.916902	1.00841	1.14443	3.73526		0215 S9-1 0	245.472	269.969	306.387
0215 S9-2 0	1.41514	1.36342	1.52078	3.73526		0215 S9-2 0	378.859	365.012	407.141
0323 S1-1 0	1.4523	1.17423	1.43808	4.26757		0323 S1-1 0	340.31	275.152	336.978
0323 s2-1 0	1.25092	1.29054	1.29968	4.26757		0323 s2-1 0	293.123	302.405	304.548
0323 s2-13 0	1.27479	1.1766	1.27479	4.26757		0323 s2-13 0	298.716	275.707	298.716
0323 s2-16 0	1.11455	1.09551	1.46838	4.26757		0323 s2-16 0	261.168	256.705	344.079
0323 s2-18 0	1.24483	1.25676	1.30882	4.26757		0323 s2-18 0	291.694	294.491	306.69
0323 s2-110 0	1.30112	1.28139	1.68389	4.26757		0323 s2-110 0	304.885	300.263	394.579
0323 s3-1 0	1.06487	1.04497	1.25109	4.26757		0323 s3-1 0	249.525	244.864	293.162
0323 S3-14 0	1.02212	1.32363	1.68338	4.26757		0323 S3-14 0	239.508	310.161	394.46
0323 s3-15 0	0.916224	0.998756	1.21283	4.26757		0323 s3-15 0	214.695	234.034	284.197
0323 S3-16 0	0.951015	1.00265	1.13588	4.26757		0323 S3-16 0	222.847	234.946	266.167
0323 S3-17 0	0.960157	1.00561	1.30755	4.26757		0323 S3-17 0	224.989	235.641	306.392
0323 S3-18 0	1.0663	1.13064	1.27064	4.26757		0323 S3-18 0	249.862	264.937	297.744
P60
	Microtubule diameter						Corrected with expansion factor
	-150	0	150	Expansion factor			-150	0	150
s2-1_0	0.798649	0.736518	0.965574	2.72088		s2-1_0	293.526	270.691	354.875
s2-4_0	0.631724	0.715187	0.939672	2.72088		s2-4_0	232.176	262.851	345.356
s3-2_0	0.489263	0.533279	0.6484	2.72088		s3-2_0	179.818	195.995	238.305
s4-1_0	0.680312	0.702828	0.828276	2.72088		s4-1_0	250.034	258.309	304.414
s4-2_0	0.625968	0.657627	0.749723	2.72088		s4-2_0	230.061	241.696	275.544
s1-1_0	1.01484	1.18854	1.3172	4.06799		s1-1_0	249.469	292.168	323.796
s1-14_0	1.09678	1.22476	1.29942	4.06799		s1-14_0	269.612	301.074	319.426
s2-1_0	0.936201	0.980218	0.949745	4.06799		s2-1_0	230.139	240.959	233.468
s2-2_0	1.18921	1.27454	1.4914	4.06799		s2-2_0	292.334	313.309	366.619
s2-12_0	1.10744	1.13588	1.23899	4.06799		s2-12_0	272.233	279.225	304.569
s3-1_0	0.895232	0.925028	0.954824	4.06799		s3-1_0	220.067	227.392	234.716
s3-3_0	0.88973	0.823536	0.846898	4.06799		s3-3_0	218.715	202.443	208.186
s1-1_0	1.26159	1.28596	1.50537	4.06799		s1-1_0	310.125	316.118	370.053
s1-2_0	0.800173	0.850792	0.955924	3.57364		s1-2_0	223.91	238.074	267.493
s3-1_0	0.862474	0.987075	1.14283	3.57364		s3-1_0	241.343	276.21	319.793
s2-2_0	0.812193	0.918341	1.10169	3.57364		s2-2_0	227.273	256.976	308.281
s3-1	0.868484	1.00053	1.06487	3.57364		s3-1	243.025	279.976	297.978
s3-2_0	0.925536	1.02237	1.20487	3.57364		s3-2_0	258.99	286.087	337.156
s3-11	0.875256	0.94636	1.02085	3.57364		s3-11	244.92	264.817	285.661
s4-1	0.85494	0.959903	1.07502	3.57364		s4-1	239.235	268.606	300.82
s4-2_0	0.844783	0.959903	1.1529	3.57364		s4-2_0	236.393	268.606	322.612

[truncated: 15 more sheets: Figure 3D, Figure 3F, Figure 3G, Figure 4E, Figure 4F, Figure 4G, Figure 4H, Figure 4I, Figure 4L, S1 Fig, S2 Fig, S4 Fig, S5 Fig, S7 Fig, S8 Fig]
