# Supplementary material for: The connecting cilium inner scaffold provides a structural foundation that protects against retinal degeneration
Source: PLoS Biol. 2022 Jun 16;20(6):e3001649. doi: 10.1371/journal.pbio.3001649 (PMC9202906; doi:10.1371/journal.pbio.3001649)
Supplement: S1 Table — (XLSX) [file pbio.3001649.s002.xlsx]

## Sheet: Feuil1
Table 1
	Fig 1h					Fig 3b	Friedman (Dunn's)				Fig 4h	Kruskal-Wallis (Dunn's)
		Mean	SD	N			Adjusted p-value	N				Mean	SD	N
	CEP290	40.83	4.992	2		P4 -150 VS 0	>0,9999	3			P4-WT	726.2	194.8	3
	CENTRIN	-19.32	8.15	3		P4 0 VS 150	0.0119	3			P4-FAM161A tm1b/tm1b	675	191	3
	POC5	-21.98	7.224	3		P7 -150 VS 0	0.4786	2			P7-WT	1013	236.9	3
						P7 0 VS 150	0.0065	2			P7-FAM161A tm1b/tm1b	827.3	225.7	3
	Fig 2e	Kruskal-Wallis (Dunn's)				P10 -150 VS 0	0.3648	3			P10-WT	1267	256.7	3
		Mean	SD	N		P10 0 VS 150	0.0003	3			P10-FAM161A tm1b/tm1b	1219	238.5	3
	P4-POC5	86.14	118	3		P14 -150 VS 0	0.028	3			P14-WT	1745	253.2	3
	P4-CEP290	403.8	122.8	3		P14 0 VS 150	0.0123	3			P14-FAM161A tm1b/tm1b	1301	246.4	3
	P7-POC5	414.9	261.8	4		P30 -150 VS 0	0.4397	2			P30-WT	1728	251.3	3
	P7-CEP290	701.2	135.4	3		P30 0 VS 150	<0,0001	2			P30-FAM161A tm1b/tm1b	1027	340.2	4
	P10-POC5	627	262.1	4		P60 -150 VS 0	0.0174	3			P60-WT	1827	158.7	3
	P10-CEP290	946.9	288.6	3		P60 0 VS 150	0.0041	3			P60-FAM161A tm1b/tm1b	954.2	451.4	4
	P14-POC5	914.1	133.7	3
	P14-CEP290	1206	266.6	3		Fig 3d	Kruskal-Wallis (Dunn's)				Fig 4i
	P30-POC5	1355	158.9	3			Mean	SD	N			% presence	% absence	N
	P30-CEP290	1308	174.1	3		P4- IS end	779.5	131.1	3		P4-POC5	33.33	66.67	3
	P60-POC5	1528	195	3		P4- MT spread	645.1	139.1	3		P7-POC5	39.77	60.23	5
	P60-CEP290	1599	178.6	3		P7- IS end	1091	213.6	4		P10-POC5	44.23	55.77	3
						P7- MT spread	1119	216.1	3		P14-POC5	26.58	73.42	4
	Fig 2f	Kruskal-Wallis (Dunn's)				P10- IS end	1248	245.2	4		P30-POC5	57.14	42.86	4
		Mean	SD	N		P10- MT spread	1254	198.4	3		P60-POC5	39.44	60.57	4
	P4-POC5	779.5	131.1	3		P14- IS end	1373	141.5	3		P4-CEP290	100	0	3
	P4-CEP290	726.2	140	3		P14- MT spread	1316	177.9	3		P7-CEP290	100	0	3
	P7-POC5	1091	213.6	4		P30- IS end	1775	157.9	3		P10-CEP290	100	0	3
	P7-CEP290	1043	154.6	3		P30- MT spread	1745	174.9	3		P14-CEP290	100	0	3
	P10-POC5	1248	245.2	4		P60- IS end	1950	196.9	3		P30-CEP290	100	0	4
	P10-CEP290	1292	343.1	3		P60- MT spread	1960	237	3		P60-CEP290	100	0	4
	P14-POC5	1373	141.5	3							P4-LCA5	100	0	3
	P14-CEP290	1571	309.3	3		Fig 3f	Mann Whitney				P7-LCA5	100	0	3
	P30-POC5	1775	157.9	3			Mean	SD	N		P10-LCA5	100	0	3
	P30-CEP290	1676	192.4	3		CC-IS	595.1	18.81	1		P14-LCA5	100	0	3
	P60-POC5	1950	196.9	3		Bulge	738.5	75.3	1		P30-LCA5	100	0	4
	P60-CEP290	1978	196.9	3							P60-LCA5	100	0	4
						Fig 3g	Mann Whitney
	Fig 2g	Kruskal-Wallis (Dunn's)					Mean	SD	N		Fig 4l	Kruskal-Wallis (Dunn's)
		Mean	SD	N		CC-IS	0.9915	0.006741	1			Mean	SD	N
	P4-CEP290	726.2	140	3		Bulge	0.9359	0.03756	1		Perimeter - WT with IS	595.1	18.81	1
	P4-LCA5	726.2	194.8	3							Perimeter - WT w/o IS	738.5	75.3	1
	P7-CEP290	1043	154.6	3		Fig 4e	Kruskal-Wallis (Dunn's)				Perimeter - FAM161A tm1b/tm1b	668.5	111.6	1
	P7-LCA5	1013	236.9	3			Mean	SD	N
	P10-CEP290	1292	343.1	3		P4-WT	645.1	139.1	3		circularity - WT with IS	0.9915	0.006741	1
	P10-LCA5	1267	256.7	3		P4-FAM161A tm1b/tm1b	611.9	100.6	3		circularity - WT w/o IS	0.9359	0.03756	1
	P14-CEP290	1571	309.3	3		P7-WT	1119	216.1	3		circularity - FAM161A tm1b/tm1b	0.8823	0.08732	1
	P14-LCA5	1745	253.2	3		P7-FAM161A tm1b/tm1b	703.1	195.5	5
	P30-CEP290	1676	192.4	3		P10-WT	1254	198.4	3		S1 Fig - panel e
	P30-LCA5	1728	251.3	3		P10-FAM161A tm1b/tm1b	945.1	196.1	3			Mean	SD	N
	P60-CEP290	1978	196.9	3		P14-WT	1316	177.9	3		Tubulin Width	231.3	15.64	4
	P60-LCA5	1827	158.7	3		P14-FAM161A tm1b/tm1b	1005	257.2	4
						P30-WT	1745	174.9	3		S1 Fig - panel f
	Fig 2k					P30-FAM161A tm1b/tm1b	991.1	364.7	3			Mean	SD	N
		% presence	% absence	N		P60-WT	1960	237	3		Expansion Factor	4.204	0.4692	>30
	P4-POC5	41.67	58.33	3		P60-FAM161A tm1b/tm1b	994.2	474.4	4
	P7-POC5	94.62	5.38	4							S2 Fig
	P10-POC5	100	0	4		Fig 4f	Kruskal-Wallis (Dunn's)					Mean	SD	N
	P14-POC5	100	0	3			Mean	SD	N		LCA5 signal length	954.1	220.5	3
	P30-POC5	100	0	3		P4-WT	86.14	118	3
	P60-POC5	100	0	3		P4-FAM161A tm1b/tm1b	38.25	71.94	3		S7 Fige - panel c
	P4-CEP290	100	0	3		P7-WT	414.9	261.8	4			% presence	% absence	N
	P7-CEP290	100	0	3		P7-FAM161A tm1b/tm1b	91.33	149.1	5		Centriole POC5 P7	100	0	4
	P10-CEP290	100	0	3		P10-WT	627	262.1	4		Centriole POC5 P10	100	0	4
	P14-CEP290	100	0	3		P10-FAM161A tm1b/tm1b	192.1	246.3	3		Centriole POC5 P14	100	0	3
	P30-CEP290	100	0	3		P14-WT	914.1	133.7	3		Centriole POC5 P30	100	0	3
	P60-CEP290	100	0	3		P14-FAM161A tm1b/tm1b	188.6	334.2	4		Centriole FAM161A P7	100	0	2
	P4-LCA5	100	0	3		P30-WT	1355	158.9	3		Centriole FAM161A P10	100	0	2
	P7-LCA5	100	0	3		P30-FAM161A tm1b/tm1b	387.4	391.1	4		Centriole FAM161A P14	86.4583	13.5417	3
	P10-LCA5	100	0	3		P60-WT	1528	195	3		Centriole FAM161A P30	11.67	88.33	2
	P14-LCA5	100	0	3		P60-FAM161A tm1b/tm1b	332.3	549	4		CC- FAM161A P7	48.2	51.8	2
	P30-LCA5	100	0	3							CC- FAM161A P10	59.4	40.6	2
	P60-LCA5	100	0	3		Fig 4g	Kruskal-Wallis (Dunn's)				CC- FAM161A P14	56.4356	43.5644	3
							Mean	SD	N		CC- FAM161A P30	0	100	2
						P4-WT	403.8	122.8	3
						P4-FAM161A tm1b/tm1b	392.5	133.5	3		S8 Fig - panel b, c, d	Kruskal-Wallis (Dunn's)
						P7-WT	703.7	138	3			Mean	SD	N
						P7-FAM161A tm1b/tm1b	689.9	187.9	3		FAM161A Intensity - siCtrl	890.48	291.39	≥3
						P10-WT	946.9	288.6	3		FAM161A Intensity - siFAM161A	354.52	422.17	≥3
						P10-FAM161A tm1b/tm1b	999.6	234	3		FAM161A Intensity - siPOC5	529.13	429.93	≥3
						P14-WT	1206	266.6	3		POC5 Intensity - siCtrl	1060.06	304.34	≥3
						P14-FAM161A tm1b/tm1b	1169	342.6	3		POC5 Intensity - siFAM161A	824.23	458.52	≥3
						P30-WT	1308	174.1	3		POC5 Intensity - siPOC5	306.82	311.88	≥3
						P30-FAM161A tm1b/tm1b	1012	263.8	4
						P60-WT	1599	178.6	3		centrosome with FAM161A (%) - Ctrl	97.33	4.61	≥3
						P60-FAM161A tm1b/tm1b	1290	253.5	4		centrosome with FAM161A (%) - siFAM161A161A	12	5.29	≥3
											centrosome with FAM161A (%) - Ctrl	94.17	3.33	≥3
											centrosome with FAM161A (%) - siPOC5	47.3	7.36	≥3
											centrosome with POC5 (%) - Ctrl	99.5	0.7	≥3
											centrosome with POC5 (%) - siFAM161A	55.28	1.38	≥3
											centrosome with POC5 (%) - Ctrl	98.45	3	≥3
											centrosome with POC5 (%) - siPOC5	52.83	8.72	≥3
