# Supplementary material for: The connecting cilium inner scaffold provides a structural foundation that protects against retinal degeneration
Source: PLoS Biol. 2022 Jun 16;20(6):e3001649. doi: 10.1371/journal.pbio.3001649 (PMC9202906; doi:10.1371/journal.pbio.3001649)
Supplement: S2 Table — (XLSX) [file pbio.3001649.s003.xlsx]

## Sheet: Feuil1
Table 2
Antibodies
	Reference	Company	Dilution
FAM161A	PA556935	ThermoFisher	1/250
CENTRIN 1-4 (20H5)	04-1624	Millipore	1/250
CEP290	22490-1-AP	Proteintech	1/250
CEP290	Homemade	-	1/250
M/L Opsin - Red Green Opsin	AB5405	Millipore	1/250
GT335	AG-20B-0020	Adipogen	1/250
LCA5	19333-1-AP	Proteintech	1/250
POC5	A303-341A	Bethyl	1/250
RHODOPSIN	MA5-11741	ThermoFisher	1/1000
β-TUBULIN	AA344 - scFv-S11B		1/250
α-TUBULIN	AA345 - scFv-F2C		1/250
α-TUBULIN	ab18251	abcam	1/500
SPATA7	12020-1-AP	Proteintech	1/250
siRNA
	Reference	Company	Sequence
FAM161A-1	s536325	Ambion	GAUCCAGAGUAUAAGAAGAtt
FAM161A-2	s529348	Ambion	CUGAUGAGUUUGUUUCAAAtt
POC5	AD39Q91	Ambion	CAACAAAUUCUAGUCAUACUU
